# Supplementary material for: Molecular architecture of synaptic vesicles
Source: Proc Natl Acad Sci U S A. 2024 Nov 27;121(49):e2407375121. doi: 10.1073/pnas.2407375121 (PMC11626200; doi:10.1073/pnas.2407375121)
Supplement: Supplementary file 2 — Dataset S01 (XLSX) [file pnas.2407375121.sd01.xlsx]

## Sheet: AF3
SI Table S7 - AlphaFold3 prediction quality metrics
Candidate	pTM, global	pTM, chain	ipTM, global	ipTM, chain	ipTM_prot, chain, protein-only
Syp	0.49	0.61	0.47	0.08	0.32
Sypl1	0.49	0.72	0.46	0.08	0.3
Synpr	0.49	0.65	0.45	0.08	0.26
Syngr1	0.47	0.63	0.44	0.05	0.15
Syngr3	0.48	0.65	0.44	0.07	0.21
SV2a	0.49	0.68	0.47	0.15	0.27
SV2b	0.47	0.72	0.44	0.12	0.18
SV2c	0.49	0.67	0.46	0.15	0.24
