# Supplementary material for: Molecular architecture of synaptic vesicles
Source: Proc Natl Acad Sci U S A. 2024 Nov 27;121(49):e2407375121. doi: 10.1073/pnas.2407375121 (PMC11626200; doi:10.1073/pnas.2407375121)
Supplement: Supplementary file 3 — Dataset S02 (XLSX) [file pnas.2407375121.sd02.xlsx]

## Sheet: Descriptopn
SI Table S1 - Mass spectrometry results

## Sheet: MS_Data
Majority.protein.IDs	Gene.names	iBAQ	rank	iBAQ.F1_20220318_MxR_SynVesicle_linearpeptides_batch1_rep1	iBAQ.F1_20220318_MxR_SynVesicle_linearpeptides_batch1_rep2	iBAQ.F1_20230907_MxR_SynVesicle_linearpeptides_batch2_rep1	iBAQ.F1_20230907_MxR_SynVesicle_linearpeptides_batch3_rep1	iBAQ.F1_20230907_MxR_SynVesicle_linearpeptides_batch2_rep2	iBAQ.F1_20230907_MxR_SynVesicle_linearpeptides_batch2_rep3
P16858	Gapdh	12208000000	1	2733800000	2654500000	1377900000	996660000	2762600000	1682700000
P68372	Tubb4b	7177300000	2	1637900000	1478500000	732770000	575810000	1461200000	1291100000
P68369;P05214	Tuba1a;Tuba3a	6743400000	3	1554600000	1528800000	749100000	592350000	1181600000	1137000000
P63260	Actg1	5822900000	4	1644400000	1565200000	527710000	508320000	727930000	849420000
P11798	Camk2a	5821900000	5	1259800000	1250000000	665650000	527380000	1171500000	947560000
P63044	Vamp2	5140000000	6	1283500000	1260100000	454280000	384600000	828480000	929030000
P14094	Atp1b1	4706200000	7	922800000	948210000	510130000	386720000	835450000	1102900000
O08553	Dpysl2	4635900000	8	1335100000	1214500000	553300000	511090000	504240000	517670000
P46096	Syt1	3878400000	9	931250000	826620000	424200000	322560000	700720000	673100000
P01831	Thy1	3596200000	10	545150000	553850000	443830000	339150000	682480000	1031700000
P62874	Gnb1	3580900000	11	1138300000	1154900000	267160000	194980000	435980000	389540000
P17742	Ppia	3537400000	12	813010000	862160000	407610000	347130000	524520000	582930000
P50516	Atp6v1a	3443600000	13	889190000	894770000	285610000	294530000	617570000	461910000
P62814	Atp6v1b2	3426700000	14	1057500000	1040600000	307670000	259480000	379060000	382290000
P17182	Eno1	3345100000	15	1079200000	1083200000	341320000	310660000	268280000	262470000
P05064	Aldoa	3229300000	16	1022400000	848010000	311390000	235210000	405990000	406280000
P18872	Gnao1	2784600000	17	836080000	771900000	204230000	196460000	439470000	336420000
P0DP28;P0DP27;P0DP26		2770100000	18	637920000	620400000	263180000	282070000	502230000	464250000
P52480	Pkm	2712000000	19	647610000	631490000	236210000	258880000	448320000	489490000
P15105	Glul	2521800000	20	860500000	701460000	220890000	200130000	281940000	256840000
Q9CWF2	Tubb2b	2504500000	21	520260000	514070000	247350000	174600000	525350000	522840000
P97427	Crmp1	2447900000	22	675260000	655390000	275720000	267460000	308880000	265190000
P50518	Atp6v1e1	2438900000	23	644880000	652770000	240630000	199350000	333320000	367900000
P39053	Dnm1	2405500000	24	656700000	579580000	253890000	207240000	334520000	373550000
Q6PIE5	Atp1a2	2368600000	25	732710000	720140000	187940000	151230000	307270000	269370000
Q62277	Syp	2193300000	26	321710000	324140000	319680000	292080000	530250000	405430000
P01942	Hba	2164500000	27	491170000	444100000	307740000	265900000	343660000	311930000
P02088;P02089	Hbb-b1;Hbb-b2	2162200000	28	593840000	370000000	344210000	298590000	319880000	235720000
P60879	Snap25	2132500000	29	695880000	712890000	126060000	124200000	249400000	224120000
Q9WTT4	Atp6v1g2	2103400000	30	637710000	582900000	189390000	162990000	219240000	311210000
O08599	Stxbp1	2014100000	31	616370000	558230000	166700000	148370000	275760000	248700000
P62761	Vsnl1	1850800000	32	497180000	478000000	163300000	165130000	255620000	291560000
P63011	Rab3a	1831600000	33	636200000	522470000	142230000	153590000	195930000	181170000
P63017	Hspa8	1782700000	34	513790000	499410000	198220000	177700000	209600000	183990000
Q91XV3	Basp1	1765500000	35	817040000	692820000	39926000	48513000	98911000	68277000
P14152	Mdh1	1747600000	36	536170000	530590000	180960000	161440000	159170000	179250000
P51863	Atp6v0d1	1642700000	37	406000000	392730000	144660000	166120000	271730000	261510000
Q62188	Dpysl3	1639900000	38	520350000	480600000	184320000	184790000	137340000	132540000
O55100	Syngr1	1581700000	39	382390000	347970000	232660000	136820000	218940000	262940000
P62631	Eef1a2	1570100000	40	466520000	473110000	134500000	118610000	172120000	205220000
Q9DBG3	Ap2b1	1458500000	41	420320000	398760000	120500000	99653000	211090000	208200000
P46460	Nsf	1450300000	42	389870000	369620000	130450000	117840000	224720000	217760000
P06745	Gpi	1426800000	43	402730000	396940000	175670000	163990000	140800000	146710000
Q9Z1G4	Atp6v0a1	1407700000	44	305780000	303200000	154430000	144800000	266110000	233370000
P05063	Aldoc	1389700000	45	432240000	458520000	146360000	121450000	119480000	111650000
Q6PIC6	Atp1a3	1367800000	46	429950000	391180000	118790000	84938000	186150000	156820000
Q68FD5	Cltc	1367600000	47	339050000	334650000	117370000	108490000	229370000	238700000
Q04447	Ckb	1359600000	48	352800000	357830000	176510000	135200000	165190000	172110000
O88935	Syn1	1332800000	49	305590000	287360000	137930000	124680000	253300000	223920000
P28652	Camk2b	1321000000	50	354080000	313110000	127370000	105280000	199990000	221110000
B2RSH2	Gnai1	1306000000	51	348740000	347100000	124150000	107930000	135280000	242820000
Q01853	Vcp	1293600000	52	387000000	410070000	132230000	104340000	125140000	134770000
P61264	Stx1b	1274000000	53	358310000	365600000	102490000	106660000	187150000	153780000
P47955	Rplp1	1248600000	54	402090000	356910000	98198000	148740000	124300000	118390000
P60202	Plp1	1243600000	55	366890000	348120000	76983000	137680000	121510000	192460000
P59999	Arpc4	1207600000	56	146000000	127670000	140200000	154650000	333580000	305530000
Q8R191	Syngr3	1203900000	57	278530000	287890000	91380000	82238000	295930000	167900000
P16125	Ldhb	1193100000	58	382480000	397030000	111110000	85149000	106700000	110660000
P62880	Gnb2	1151200000	59	375400000	357240000	82023000	82519000	147670000	106370000
P34884	Mif	1128900000	60	258450000	268240000	128690000	96495000	191790000	185270000
P15532	Nme1	1120400000	61	271680000	277180000	157960000	125650000	129890000	158090000
P63101	Ywhaz	1113500000	62	454450000	450490000	66225000	30870000	52707000	58725000
P63001	Rac1	1108300000	63	390940000	389240000	40963000	33960000	91197000	162010000
Q9JKD3	Scamp5	1094200000	64	216760000	250800000	84905000	66390000	208360000	267040000
P06151	Ldha	1088600000	65	314500000	294880000	122570000	88537000	131260000	136820000
P05201	Got1	1085500000	66	364170000	350220000	110430000	103820000	80154000	76689000
Q9D0M5	Dynll2	1073900000	67	277840000	261790000	78168000	69245000	211590000	175280000
P62259	Ywhae	1054400000	68	222700000	240660000	122300000	107110000	128540000	233130000
P18760	Cfl1	1046800000	69	216080000	264290000	147150000	130070000	144270000	144910000
Q8BVE3	Atp6v1h	1032900000	70	294090000	280790000	96315000	87997000	146350000	127360000
P61161	Actr2	1023300000	71	299320000	305890000	84355000	85604000	123950000	124190000
P17426	Ap2a1	1017600000	72	269480000	244880000	100140000	84709000	164260000	154100000
P61294	Rab6b	965730000	73	235250000	240240000	93911000	103980000	157000000	135350000
O55131	Sept7	965490000	74	271200000	272740000	78459000	69112000	148940000	125040000
P61164	Actr1a	964260000	75	204010000	213910000	94314000	65275000	207740000	179010000
P62983;P62984;P0CG49;P0CG50	Rps27a;Uba52;Ubb;Ubc	963080000	76	228560000	211150000	158630000	178210000	99720000	86813000
Q8VDN2	Atp1a1	962130000	77	265960000	257910000	84091000	74285000	149050000	130840000
Q99KJ8	Dctn2	926570000	78	272370000	256660000	101310000	77000000	108430000	110800000
Q99JY9	Actr3	916090000	79	220510000	213710000	77858000	67375000	160160000	176470000
P84091	Ap2m1	899110000	80	251810000	259820000	57300000	46241000	139380000	144560000
Q64332	Syn2	893620000	81	220870000	210230000	76818000	85745000	159740000	140220000
Q9Z2Q6	Sept5	870260000	82	255430000	238640000	85814000	77687000	114210000	98480000
P28663	Napb	865470000	83	229860000	232800000	61012000	73516000	132550000	135720000
P99027	Rplp2	846770000	84	245900000	257630000	94482000	79777000	108910000	60068000
P40124	Cap1	803830000	85	311210000	314800000	50033000	46418000	35383000	45984000
P42932	Cct8	792740000	86	230530000	221230000	80000000	65998000	90716000	104270000
P47754	Capza2	785180000	87	244490000	214170000	92446000	65902000	79205000	88955000
P61205	Arf3	770440000	88	223860000	231220000	59757000	48438000	108170000	98998000
Q61171	Prdx2	769550000	89	236920000	220250000	79261000	81043000	79530000	72543000
P11983	Tcp1	758600000	90	229860000	224780000	78021000	64168000	87597000	74175000
P17751	Tpi1	756890000	91	287950000	272420000	56452000	45346000	40595000	54127000
P80314	Cct2	748070000	92	219220000	234960000	63098000	58532000	84403000	87851000
Q9JM76	Arpc3	745150000	93	141280000	132510000	77901000	56904000	180040000	156510000
P57746	Atp6v1d	741220000	94	240890000	224040000	71668000	71525000	51244000	81849000
P62743	Ap2s1	737830000	95	246810000	251380000	53306000	44251000	69241000	72841000
P47857	Pfkm	733230000	96	197640000	186150000	76253000	62108000	111530000	99553000
P80316	Cct5	722090000	97	247700000	244480000	51908000	63703000	55396000	58898000
P80318	Cct3	707250000	98	216500000	210210000	63723000	62981000	71720000	82116000
P62242	Rps8	690300000	99	222710000	223930000	81342000	61038000	56028000	45247000
Q9CR57	Rpl14	676090000	100	265800000	264050000	54187000	49379000	20080000	22588000
O35526	Stx1a	668830000	101	195480000	213250000	48267000	34777000	94214000	82838000
P08249	Mdh2	667460000	102	202850000	200430000	85678000	57545000	54881000	66067000
P09411	Pgk1	666680000	103	185700000	182300000	70931000	48227000	86917000	92601000
Q9Z1G3	Atp6v1c1	665620000	104	187050000	184080000	62911000	43262000	97027000	91294000
P05213	Tuba1b	647060000	105	179770000	166820000	54069000	46682000	114900000	84825000
Q3THE2	Myl12b	646200000	106	227400000	236640000	53428000	44688000	42373000	41661000
P17427	Ap2a2	637240000	107	178260000	174420000	53784000	50822000	88495000	91457000
P63216	Gng3	635300000	108	221840000	209600000	31511000	29271000	62284000	80796000
P62821	Rab1A	629910000	109	181280000	163410000	50105000	48748000	94529000	91833000
Q9Z2U0	Psma7	625720000	110	207790000	203420000	50554000	65853000	45647000	52465000
P17183	Eno2	624480000	111	208260000	209100000	47912000	41751000	65729000	51724000
P63328	Ppp3ca	623020000	112	184620000	148660000	60725000	61454000	74935000	92627000
Q9D8N0	Eef1g	622870000	113	166090000	155460000	64809000	53733000	84791000	97979000
Q60605	Myl6	619660000	114	177100000	191630000	62896000	61311000	56265000	70454000
O70251	Eef1b	617250000	115	164230000	168040000	74800000	52084000	71673000	86420000
P62862	Fau	609590000	116	107570000	86485000	131870000	88427000	110650000	84575000
P53994	Rab2a	605030000	117	172240000	171830000	48096000	45868000	93088000	73907000
P35276	Rab3d	603690000	118	87772000	89839000	63075000	47630000	154850000	160520000
P62852	Rps25	602700000	119	185680000	180930000	74425000	69491000	42144000	50036000
P63213	Gng2	600780000	120	297570000	213030000	28173000	16076000	20751000	25185000
Q8BYI9	Tnr	598470000	121	153260000	146620000	60881000	50279000	91838000	95592000
P35700	Prdx1	597050000	122	164660000	161510000	55471000	59746000	76936000	78727000
Q8C1B7	Sept11	596590000	123	206390000	198880000	40886000	45498000	47308000	57626000
P68368	Tuba4a	595480000	124	174680000	167330000	51512000	46093000	81939000	73925000
O35405	Pld3	593780000	125	204010000	203630000	75779000	45285000	32159000	32921000
Q9D1K2	Atp6v1f	593340000	126	85964000	83174000	102910000	75259000	109730000	136310000
P43006	Slc1a2	581900000	127	229150000	252750000	12808000	17451000	38752000	30994000
P51150	Rab7a	580320000	128	142540000	138960000	84538000	48971000	92671000	72643000
P35980	Rpl18	579750000	129	208930000	204230000	57875000	55486000	25853000	27378000
P97300	Nptn	575740000	130	141470000	150120000	49152000	37099000	100680000	97220000
P18242	Ctsd	575420000	131	165300000	169520000	81953000	82140000	38503000	38016000
P26883	Fkbp1a	566700000	132	191900000	198940000	33458000	26538000	60794000	55078000
P62849	Rps24	564720000	133	177310000	191360000	81918000	49624000	30022000	34495000
P62889	Rpl30	558940000	134	171090000	160100000	71487000	65412000	48295000	42560000
Q9R1P0	Psma4	558030000	135	167930000	175500000	52653000	42577000	69657000	49712000
Q60932	Vdac1	556310000	136	128310000	127900000	61387000	42152000	103470000	93089000
O55022	Pgrmc1	553300000	137	125630000	121030000	52995000	50705000	104900000	98042000
Q9JHU4	Dync1h1	545520000	138	168170000	156920000	43717000	37711000	72587000	66415000
P80315	Cct4	543550000	139	136690000	140660000	60918000	53243000	73581000	78457000
Q9R1P1	Psmb3	539710000	140	174570000	163620000	53069000	48355000	58390000	41711000
Q9QUM9	Psma6	534340000	141	140730000	137280000	70360000	51413000	70672000	63889000
Q9R0K7	Atp2b2	533090000	142	183080000	172720000	38045000	37104000	52347000	49787000
Q9QUI0	Rhoa	531230000	143	130980000	139480000	46471000	36520000	86753000	91024000
P13595	Ncam1	528170000	144	151310000	147300000	40294000	30489000	75048000	83727000
Q76MZ3	Ppp2r1a	524250000	145	188890000	176910000	34718000	38622000	42676000	42434000
P62754	Rps6	521410000	146	171450000	171490000	59517000	48887000	40673000	29385000
P80317	Cct6a	520910000	147	154720000	156730000	46887000	53918000	59978000	48676000
P12960	Cntn1	520760000	148	147640000	145670000	43277000	33353000	81266000	69549000
Q99JI6	Rap1b	519200000	149	173630000	191150000	41009000	24530000	45846000	43042000
P84075	Hpca	517850000	150	128610000	113040000	64283000	53405000	77432000	81071000
P14206	Rpsa	512350000	151	202850000	189520000	37778000	37394000	23123000	21684000
Q62420	Sh3gl2	510370000	152	148090000	154020000	26785000	24683000	78231000	78561000
P62858	Rps28	509430000	153	226170000	213800000	30119000	19555000	9442500	10333000
P99026	Psmb4	508020000	154	198630000	158770000	41462000	38287000	42108000	28753000
Q99M71	Epdr1	507090000	155	150190000	130960000	85509000	84815000	25230000	30376000
O55143	Atp2a2	506830000	156	176290000	169650000	35955000	30427000	49589000	44912000
Q9EQF6	Dpysl5	504030000	157	142220000	149690000	40008000	36790000	59442000	75870000
Q8BG39	Sv2b	499700000	158	161130000	156220000	38520000	27604000	64170000	52053000
P35803	Gpm6b	499540000	159	200950000	199790000	23314000	18942000	28519000	28027000
Q9D6F9	Tubb4a	493650000	160	136090000	140970000	36983000	43010000	48390000	88198000
P80313	Cct7	491150000	161	137780000	125870000	56810000	47526000	60868000	62301000
Q6IRU5	Cltb	488650000	162	180160000	177500000	31181000	35091000	17793000	46928000
Q9Z1S5	Sept3	486640000	163	117520000	117630000	53605000	40021000	63868000	93998000
Q61644	Pacsin1	479970000	164	157970000	154800000	40778000	30167000	56501000	39752000
P16330	Cnp	478050000	165	168830000	169550000	39921000	30436000	36951000	32368000
P67984	Rpl22	476810000	166	158500000	163700000	68268000	59292000	22577000	4470300
Q9Z2U1	Psma5	473720000	167	163460000	156780000	37608000	38407000	40306000	37167000
Q9DBJ1	Pgam1	473120000	168	155470000	160950000	39223000	38814000	41389000	37267000
Q9ERD7	Tubb3	470700000	169	146760000	141610000	36314000	27721000	68776000	49520000
Q61548	Snap91	466270000	170	98250000	88392000	42599000	37318000	85900000	113810000
Q9R0Q6	Arpc1a	466210000	171	146850000	136450000	37623000	36193000	57636000	51449000
Q91V41	Rab14	465020000	172	111710000	103990000	42787000	34109000	80495000	91930000
P63330	Ppp2ca	448690000	173	130060000	120490000	59902000	39070000	53013000	46161000
Q9R1Q8	Tagln3	448510000	174	63206000	58196000	34122000	32670000	123700000	136620000
P49722	Psma2	439460000	175	124160000	120740000	48618000	36586000	59991000	49363000
P47757	Capzb	435370000	176	138110000	138640000	37739000	30865000	46926000	43100000
P59648	Fxyd7	434250000	177	105050000	100780000	37278000	38452000	89212000	63474000
Q9R1P3	Psmb2	433560000	178	146910000	145400000	30684000	23539000	57310000	29712000
Q9CYT6	Cap2	431270000	179	135720000	133640000	40509000	35398000	41990000	44020000
Q99PJ0	Ntm	428510000	180	138480000	138430000	30569000	21602000	61669000	37760000
P10649	Gstm1	427980000	181	100470000	103640000	39866000	36727000	74903000	72371000
P42669	Pura	425700000	182	123680000	123740000	54607000	51767000	37417000	34482000
Q9D8E6	Rpl4	423900000	183	146910000	145370000	45496000	29047000	34894000	22180000
P62823	Rab3c	423160000	184	132230000	131540000	27398000	22843000	57780000	51365000
Q62442	Vamp1	422430000	185	131220000	129210000	42342000	41333000	42832000	35495000
Q91VR8	Brk1	419470000	186	135110000	127600000	37064000	29661000	49746000	40291000
O55042	Snca	418790000	187	153590000	144790000	25990000	24124000	37956000	32343000
Q7TQD2	Tppp	415000000	188	123350000	125090000	51751000	30867000	27144000	56789000
P68040	Gnb2l1	414090000	189	132770000	128610000	43936000	32014000	38888000	37866000
Q61735	Cd47	413200000	190	107300000	104440000	31932000	31687000	70741000	67098000
O70435	Psma3	409920000	191	112380000	108980000	46825000	37917000	55435000	48384000
Q8BP67	Rpl24	406630000	192	99238000	92624000	58690000	45733000	52119000	58223000
P04370	Mbp	406540000	193	181120000	164340000	34449000	8212300	7010500	11405000
P12970	Rpl7a	403130000	194	146300000	117150000	44216000	39325000	29035000	27101000
P68033;P68134;P63268;P62737	Actc1;Acta1;Actg2;Acta2	402910000	195	105300000	114330000	49798000	33674000	52977000	46827000
P62270	Rps18	401890000	196	141240000	139920000	40979000	26733000	25383000	27644000
P46638	Rab11b	401110000	197	144470000	132580000	29830000	25366000	43476000	25391000
P62082	Rps7	399970000	198	137040000	138830000	33154000	16780000	25962000	48205000
P62627	Dynlrb1	399120000	199	118260000	114410000	29841000	34058000	56436000	46120000
P62830	Rpl23	398890000	200	124810000	121990000	46841000	49282000	31578000	24396000
P19157;P46425	Gstp1;Gstp2	394700000	201	118560000	114340000	35592000	24764000	52910000	48532000
P14115	Rpl27a	390170000	202	111450000	116600000	59347000	44098000	30263000	28414000
P63318	Prkcg	389490000	203	139060000	133230000	32651000	23466000	35840000	25248000
P61982	Ywhag	386480000	204	151440000	145630000	19611000	23362000	28317000	18125000
Q9JIS5	Sv2a	385010000	205	169660000	163690000	9298300	7259100	15685000	19423000
P47962	Rpl5	384160000	206	151130000	147740000	34392000	23269000	12517000	15122000
Q9WUA3	Pfkp	380200000	207	130840000	126110000	29855000	26299000	43754000	23343000
Q7TQF7	Amph	376900000	208	68950000	69728000	19950000	22980000	97864000	97425000
P47963	Rpl13	375750000	209	123160000	119690000	46000000	46133000	22004000	18768000
O09061	Psmb1	374630000	210	124030000	124280000	31529000	28232000	35982000	30575000
Q61598	Gdi2	368620000	211	117680000	113870000	32612000	26478000	40952000	37025000
P68404	Prkcb	367380000	212	120320000	121090000	38500000	33340000	32023000	22103000
Q9R1P4	Psma1	367090000	213	109370000	111710000	38834000	29791000	39406000	37975000
O55234	Psmb5	367020000	214	117230000	118360000	31707000	25017000	32100000	42611000
Q91X97	Ncald	362630000	215	98237000	87627000	23189000	33390000	70757000	49432000
Q91V14	Slc12a5	362330000	216	88616000	84930000	27401000	22081000	67935000	71368000
O89053	Coro1a	358400000	217	146650000	138590000	18533000	17964000	16987000	19674000
Q8BI08	Mal2	357900000	218	75208000	67261000	52333000	31374000	77309000	54415000
Q9CVB6	Arpc2	355880000	219	99612000	107170000	37079000	31658000	38525000	41836000
P35278	Rab5c	354050000	220	93481000	90788000	18009000	21642000	47619000	82515000
O08585	Clta	352070000	221	131310000	138830000	17097000	21702000	18957000	24179000
Q9D898	Arpc5l	348760000	222	58283000	52714000	38058000	28452000	72796000	98452000
O35098	Dpysl4	347150000	223	104110000	103860000	34429000	23327000	41830000	39596000
P14869	Rplp0	346780000	224	97189000	95975000	54387000	47361000	29391000	22481000
Q9CXW4	Rpl11	343820000	225	107480000	96243000	52271000	36032000	22298000	29497000
Q91V92	Acly	340870000	226	95212000	87537000	40558000	32798000	45505000	39264000
Q9CR51	Atp6v1g1	340360000	227	103450000	103170000	36838000	25923000	32580000	38393000
P63321	Rala	336900000	228	90405000	93310000	22587000	16315000	66400000	47885000
P62746	Rhob	334940000	229	85556000	75939000	19046000	19580000	55128000	79696000
P57776	Eef1d	332320000	230	99641000	91197000	39463000	31240000	38124000	32659000
P20029	Hspa5	330890000	231	108450000	102600000	34460000	29003000	30509000	25866000
Q6ZWU9	Rps27	330740000	232	128640000	121090000	25290000	21071000	17283000	17358000
Q3U898	Myeov2	328840000	233	148580000	130870000	3610900	9419500	29734000	10230000
P62751	Rpl23a	328110000	234	113140000	114680000	35571000	29481000	12286000	22960000
P62908	Rps3	322720000	235	114550000	109770000	33973000	28226000	17482000	18719000
Q6ZQ38	Cand1	322440000	236	101220000	100410000	35664000	26479000	29746000	28925000
P35979	Rpl12	321910000	237	118910000	117730000	29954000	30863000	13803000	10655000
P56564	Slc1a3	321160000	238	86250000	95936000	36778000	38640000	35227000	28331000
Q3UHJ0	Aak1	320900000	239	98876000	96510000	25898000	24727000	45433000	29456000
G5E829	Atp2b1	320030000	240	96372000	92549000	29507000	25256000	35409000	40935000
P60710	Actb	318510000	241	102390000	97254000	26310000	30399000	39714000	22444000
Q8CI94	Pygb	317670000	242	112230000	105110000	28105000	22210000	28110000	21908000
P61979	Hnrnpk	317590000	243	123510000	114230000	34731000	22382000	11251000	11485000
P62702	Rps4x	315200000	244	112120000	104490000	31243000	24074000	24750000	18523000
P58252	Eef2	314300000	245	92186000	87080000	34736000	27833000	39029000	33441000
P31324	Prkar2b	313600000	246	76440000	79188000	23137000	20429000	65971000	48440000
Q91V12	Acot7	311240000	247	90100000	85009000	39441000	29965000	36193000	30530000
P47964	Rpl36	309740000	248	110140000	123840000	31758000	27381000	6274300	10345000
Q3TDK6	Rogdi	309480000	249	92031000	98713000	20201000	22171000	40961000	35403000
P14231	Atp1b2	308970000	250	88552000	87396000	30079000	16932000	43870000	42140000
Q8BLQ9	Cadm2	303210000	251	87066000	87616000	16184000	21124000	47483000	43737000
Q9JJV2	Pfn2	301570000	252	94039000	86111000	23805000	16736000	41517000	39359000
Q5SQX6	Cyfip2	300320000	253	75489000	70257000	31455000	25625000	49263000	48230000
O08709	Prdx6	298340000	254	87422000	80551000	34096000	28066000	32404000	35804000
Q9Z0Y1	Dctn3	295310000	255	92631000	106050000	26675000	21995000	22622000	25338000
Q8BGZ1	Hpcal4	295090000	256	71479000	63350000	25526000	26378000	57838000	50523000
Q63810	Ppp3r1	294860000	257	74516000	79372000	35709000	31194000	38973000	35094000
Q6ZWV7	Rpl35	294520000	258	149440000	145080000	39706000	25560000	10857000	10050000
P47911	Rpl6	293820000	259	94324000	103860000	25644000	25401000	20691000	23892000
P63325	Rps10	291920000	260	107120000	105540000	36006000	18913000	9166300	15177000
Q8BPN8	Dmxl2	291530000	261	78005000	76981000	24196000	21567000	46208000	44575000
O09167	Rpl21	291300000	262	84430000	85065000	42212000	23181000	29496000	26912000
P63054	Pcp4	291050000	263	126250000	125500000	10345000	5311000	9266900	14382000
Q9CQR2	Rps21	290890000	264	105770000	103920000	30596000	25435000	12566000	12610000
Q6PHZ2	Camk2d	289590000	265	84700000	85816000	23077000	20183000	37298000	38514000
P63323	Rps12	288300000	266	102710000	108590000	27704000	21298000	14157000	13832000
P07901	Hsp90aa1	288060000	267	100570000	96804000	21414000	19441000	22252000	27582000
P10126	Eef1a1	286170000	268	105550000	106510000	26212000	22427000	13764000	11702000
P70296	Pebp1	284620000	269	95230000	89553000	22785000	17462000	33601000	25984000
Q9EQH3	Vps35	283770000	270	70542000	69267000	32719000	29874000	43814000	37550000
P97351	Rps3a	282690000	271	115790000	112830000	16280000	17182000	9977600	10634000
Q923T9	Camk2g	282590000	272	75352000	70866000	29995000	23994000	41009000	41379000
Q61411	Hras	282430000	273	83160000	77058000	20900000	25692000	48088000	27529000
P30275	Ckmt1	282220000	274	25189000	24195000	13461000	13217000	94764000	111390000
Q9DAS9	Gng12	282160000	275	100140000	102000000	20217000	14484000	23953000	21364000
Q6ZWN5	Rps9	281270000	276	93046000	90893000	25727000	19651000	25739000	26212000
Q9CPW4	Arpc5	280840000	277	59118000	54808000	39238000	32616000	38330000	56733000
P62264	Rps14	278450000	278	86001000	82182000	42421000	35801000	12967000	19076000
P10852	Slc3a2	277890000	279	67234000	62178000	25571000	20208000	55357000	47347000
Q9CWZ7	Napg	276820000	280	86378000	82433000	16416000	16754000	42451000	32391000
P99029	Prdx5	276700000	281	77463000	73189000	32559000	28535000	37424000	27524000
P60335	Pcbp1	276260000	282	84158000	82096000	20045000	17575000	36200000	36189000
Q9WUC3	Ly6h	275670000	283	126950000	121910000	2912500	1720600	7939300	14236000
P97797	Sirpa	272920000	284	79355000	78057000	17615000	13140000	44403000	40350000
Q99104	Myo5a	272050000	285	87673000	81821000	19747000	17364000	34273000	31178000
P60761	Nrgn	268220000	286	79232000	84015000	27611000	24433000	27592000	25341000
P62900	Rpl31	267390000	287	81099000	67200000	31633000	16561000	30145000	40749000
O08788	Dctn1	266840000	288	78552000	78770000	24216000	20148000	31757000	33393000
Q9DB05	Napa	265880000	289	82461000	72095000	22296000	15169000	35674000	38187000
Q9WUM4	Coro1c	264830000	290	89755000	87830000	16721000	20775000	27293000	22459000
P63085	Mapk1	263710000	291	80900000	80156000	21202000	18793000	34672000	27980000
P14824	Anxa6	262000000	292	91855000	96376000	28186000	20167000	11499000	13914000
Q9R1T4	Sept6	261350000	293	76841000	68692000	21769000	18725000	43072000	32255000
Q8BVI4	Qdpr	260350000	294	77633000	78317000	19212000	18574000	34825000	31792000
P16546	Sptan1	260320000	295	70382000	64694000	24182000	19075000	42552000	39434000
O35295	Purb	258730000	296	98083000	96418000	19907000	17246000	12355000	14721000
P62281	Rps11	258610000	297	116910000	86420000	18065000	11344000	8491900	17387000
Q80Z24	Negr1	258010000	298	73927000	66814000	23256000	18822000	36243000	38952000
P40142	Tkt	256930000	299	72753000	72502000	25610000	17173000	36985000	31909000
P06837	Gap43	255800000	300	82010000	82512000	16018000	12650000	36327000	26288000
P61255	Rpl26	255320000	301	86195000	86092000	22902000	25802000	15407000	18924000
P99024	Tubb5	254230000	302	65501000	61700000	31496000	22610000	34592000	38331000
Q80SW1	Ahcyl1	253750000	303	80802000	76988000	18074000	19210000	29344000	29332000
Q8R5J9	Arl6ip5	253240000	304	80297000	78480000	23738000	19217000	19719000	31790000
O88531	Ppt1	252610000	305	89629000	85016000	34254000	20092000	11645000	11975000
Q920I9	Wdr7	248660000	306	69706000	61283000	22348000	19662000	38391000	37266000
Q99N28	Cadm3	248250000	307	54878000	71607000	21484000	9845400	45986000	44445000
P21279	Gnaq	247690000	308	63875000	59185000	27000000	19581000	36621000	41430000
P26443	Glud1	246400000	309	96893000	93976000	25272000	19205000	5248300	5803200
P17710	Hk1	245580000	310	66736000	65970000	18039000	16386000	37244000	41200000
Q8K0T0	Rtn1	244820000	311	85488000	65914000	20474000	18966000	32409000	21569000
Q9R0P5	Dstn	244770000	312	81993000	83639000	24765000	21657000	21810000	10904000
Q61879	Myh10	244680000	313	94284000	93316000	18500000	12314000	13662000	12602000
P24549	Aldh1a1	244670000	314	87590000	85711000	23206000	19551000	16455000	12160000
P41105	Rpl28	244450000	315	71345000	62401000	36931000	22313000	40026000	11438000
P23780	Glb1	243490000	316	77314000	76380000	31374000	23156000	15375000	19895000
P27773	Pdia3	243250000	317	71800000	68095000	22310000	18158000	34488000	28400000
P32037	Slc2a3	241910000	318	75796000	73536000	17871000	12090000	28207000	34409000
P29341	Pabpc1	241710000	319	81937000	77908000	27727000	21646000	17940000	14550000
Q60692	Psmb6	240980000	320	86466000	82854000	15789000	18186000	21677000	16010000
P62897	Cycs	240640000	321	31966000	29799000	24488000	26170000	62594000	65622000
Q8R5C5	Actr1b	239580000	322	82986000	78972000	17248000	18840000	25886000	15646000
Q9CQV8	Ywhab	237950000	323	76845000	71409000	24738000	11648000	26219000	27091000
Q9Z140	Cpne6	236240000	324	72972000	75648000	20450000	14857000	23471000	28841000
P19096	Fasn	235390000	325	76389000	75552000	20465000	18766000	23228000	20994000
P14131	Rps16	234270000	326	73279000	74969000	20091000	28371000	20858000	16701000
P84099	Rpl19	233740000	327	99486000	99492000	13196000	10938000	5749400	4875900
Q8BLK3	Lsamp	233570000	328	79753000	76318000	11032000	11509000	31638000	23320000
Q8CHC4	Synj1	232780000	329	71965000	75143000	16969000	15577000	25597000	27527000
P50396	Gdi1	232180000	330	78379000	75256000	18443000	13712000	23973000	22414000
P47708	Rph3a	231850000	331	55034000	53536000	25613000	22682000	37902000	37085000
Q8K1M6	Dnm1l	231480000	332	53087000	50451000	18855000	17566000	43154000	48371000
Q9D7G0	Prps1	230730000	333	70214000	65549000	21195000	17308000	15335000	41127000
Q9DCT8	Crip2	230460000	334	41986000	44388000	41900000	44568000	54355000	3259800
Q61990	Pcbp2	230230000	335	59575000	60985000	32407000	19765000	33371000	24128000
P61027	Rab10	229590000	336	73474000	66382000	12109000	11408000	28346000	37874000
P46097	Syt2	229520000	337	78916000	79307000	21404000	17860000	15704000	16330000
P63005	Pafah1b1	229200000	338	63010000	63756000	34024000	32509000	21448000	14457000
P62245	Rps15a	228080000	339	64738000	68773000	32531000	18911000	20287000	22836000
P68510	Ywhah	227890000	340	92848000	85218000	13042000	11996000	12107000	12675000
O08539	Bin1	227770000	341	56520000	60739000	13548000	13567000	43474000	39921000
P62717	Rpl18a	227760000	342	61627000	64588000	30034000	29190000	19862000	22463000
P62137	Ppp1ca	227160000	343	75811000	74023000	21277000	17217000	19976000	18857000
Q8R0Y6	Aldh1l1	226660000	344	75396000	72333000	20544000	17139000	21519000	19724000
Q8R016	Blmh	225590000	345	71193000	70286000	24971000	20293000	19088000	19755000
Q8R1Q8	Dync1li1	225240000	346	57321000	58706000	22574000	19472000	36413000	30756000
P62878	Rbx1	223110000	347	76445000	76006000	19448000	22080000	16255000	12880000
Q61206	Pafah1b2	221940000	348	74020000	73093000	22594000	15322000	33203000	3704900
P63276	Rps17	220400000	349	52985000	43910000	55664000	31961000	19743000	16141000
Q9Z2W0	Dnpep	219700000	350	69825000	67274000	20169000	20335000	24939000	17155000
P0DP60		218320000	351	53842000	55017000	29054000	20810000	26627000	32973000
Q61553	Fscn1	217060000	352	75249000	68990000	21563000	20158000	16003000	15099000
Q9CR95	Necap1	215640000	353	64274000	64448000	14525000	17183000	25926000	29280000
Q9DBF1	Aldh7a1	215310000	354	72717000	71823000	19410000	18067000	16510000	16783000
Q9JJI8	Rpl38	214890000	355	61673000	66463000	26994000	21164000	15993000	22602000
Q3UHL1	Camkv	213150000	356	73334000	75294000	11084000	6763100	27191000	19479000
Q60930	Vdac2	213120000	357	63007000	60931000	11704000	20923000	36419000	20133000
P20357	Map2	213090000	358	80208000	80763000	14293000	10982000	13995000	12853000
Q9JLM8	Dclk1	212750000	359	64394000	64653000	18402000	15205000	28280000	21818000
P62267	Rps23	212080000	360	61269000	58785000	28282000	24482000	22122000	17137000
P25444	Rps2	212060000	361	98968000	85452000	12619000	7169400	6123200	1724800
P61089	Ube2n	211960000	362	47203000	44076000	13268000	12932000	50548000	43935000
O35678	Mgll	211790000	363	39208000	43749000	24340000	12798000	43206000	48488000
Q7TSJ2	Map6	211640000	364	62118000	63800000	15957000	17617000	24576000	27569000
O54901	Cd200	211130000	365	61431000	61633000	12245000	19956000	29989000	25872000
P62334	Psmc6	211010000	366	59282000	64214000	18927000	18062000	28888000	21638000
Q99KI0	Aco2	209380000	367	72663000	69819000	23756000	19613000	13776000	9754900
Q3TXX4	Slc17a7	209140000	368	99736000	101550000	1800700	1725400	2678500	1657600
P14211	Calr	207990000	369	78008000	81404000	12415000	9246300	13620000	13296000
O35643	Ap1b1	207780000	370	52912000	52270000	20057000	13923000	35021000	33598000
Q9CZX8	Rps19	207010000	371	45439000	49482000	19969000	30107000	33546000	28461000
P19253	Rpl13a	206920000	372	85039000	84369000	14096000	11517000	6693800	5207000
P62301	Rps13	206400000	373	71926000	73758000	16165000	17479000	4931800	22144000
P62855	Rps26	206150000	374	79867000	74749000	19407000	15586000	10188000	6349600
Q8R4G0	Ntng1	205630000	375	318230	445750	54804000	18706000	36069000	95285000
Q60668	Hnrnpd	205500000	376	75084000	69858000	19608000	17223000	8135000	15590000
P63168	Dynll1	202860000	377	53071000	55009000	22033000	25303000	20381000	27063000
Q8BG32	Psmd11	202650000	378	61289000	59529000	18391000	17155000	23126000	23163000
P20060	Hexb	200770000	379	77292000	75959000	17995000	14323000	7182900	8022700
Q62261	Sptbn1	200550000	380	48512000	47791000	17524000	14637000	37078000	35004000
Q5M8N0	Cnrip1	199160000	381	44412000	45328000	21925000	17005000	35275000	35219000
O70443	Gnaz	198910000	382	59036000	55050000	11331000	11548000	34703000	27243000
Q62283	Tspan7	197730000	383	68842000	72688000	22468000	19302000	7395700	7031500
P35293	Rab18	196800000	384	57917000	54411000	20699000	16847000	24163000	22764000
P04925	Prnp	196600000	385	44969000	48307000	19053000	16465000	36840000	30966000
O88485	Dync1i1	196270000	386	78862000	61677000	14116000	11529000	15620000	14465000
Q8VBV7	Cops8	196260000	387	57263000	54423000	19177000	24497000	23847000	17051000
O88685	Psmc3	192560000	388	68355000	67420000	11617000	12775000	18574000	13816000
O88342	Wdr1	192140000	389	70427000	57411000	18977000	15782000	16775000	12770000
P62911	Rpl32	191690000	390	82684000	80853000	7624000	8481100	6543200	5502500
P10637	Mapt	190750000	391	56048000	58522000	12187000	9749400	29376000	24870000
Q9WV54	Asah1	190270000	392	67213000	68552000	22695000	16174000	6262900	9376400
P56387	Dynlt3	188620000	393	20494000	21253000	28032000	11887000	59076000	47881000
Q61016	Gng7	188610000	394	71985000	55528000	21981000	12316000	14856000	11942000
P51410	Rpl9	188330000	395	82232000	76441000	8399100	13247000	5628200	2387200
Q8CBY8	Dctn4	187780000	396	40727000	41130000	18622000	19351000	37520000	30425000
P62196	Psmc5	187400000	397	55923000	47249000	20037000	17885000	25878000	20426000
Q9CZM2	Rpl15	186650000	398	72519000	69464000	15379000	9765900	9159800	10363000
P28660	Nckap1	186390000	399	56090000	51019000	14682000	13092000	26452000	25055000
Q8BZ98	Dnm3	186190000	400	53501000	50832000	16937000	15729000	25526000	23669000
Q6ZWV3;P86048	Rpl10;Rpl10l	185950000	401	68707000	65144000	18769000	15013000	11380000	6937800
P14148	Rpl7	185480000	402	54167000	59924000	20899000	13624000	20365000	16501000
Q62419	Sh3gl1	184340000	403	47502000	41507000	15687000	16324000	27781000	35542000
P08752	Gnai2	183960000	404	57758000	58434000	11590000	11171000	21152000	23852000
Q9CZU6	Cs	183720000	405	62636000	59342000	19293000	17071000	11373000	14003000
P61514	Rpl37a	181520000	406	66226000	69433000	15827000	14347000	11090000	4602500
P62881	Gnb5	180980000	407	43692000	45109000	17174000	13569000	32654000	28783000
O08547	Sec22b	180500000	408	53634000	56557000	14138000	9707000	24366000	22098000
P97461	Rps5	179840000	409	52357000	54244000	29385000	19038000	11537000	13278000
Q8K0U4	Hspa12a	178940000	410	46790000	46123000	15792000	14843000	35362000	20031000
O70439	Stx7	178650000	411	60548000	60663000	10921000	10946000	17124000	18449000
Q6WVG3	Kctd12	177050000	412	47252000	47196000	22291000	22376000	23146000	14792000
Q9ER00	Stx12	176370000	413	51507000	50948000	17557000	10718000	22974000	22663000
Q9Z218	Dpp6	176360000	414	49745000	49460000	19015000	14546000	23217000	20377000
P62482	Kcnab2	176090000	415	43345000	41409000	16177000	13698000	37593000	23873000
Q9QZ88	Vps29	176010000	416	71909000	72752000	8233200	12044000	4524300	6545000
Q9D1G1	Rab1b	175450000	417	55663000	57293000	6879400	10355000	21804000	23451000
Q8R5H6	Wasf1	175000000	418	50232000	51464000	15068000	11666000	23937000	22636000
O35544	Slc1a6	174930000	419	58371000	55005000	14438000	9150600	18764000	19199000
P61226	Rap2b	173780000	420	51481000	62142000	14972000	11388000	18215000	15579000
O88544	Cops4	172930000	421	65654000	65317000	14225000	12271000	7261000	8197100
Q6ZWY8	Tmsb10	172690000	422	49283000	51793000	17711000	16784000	0	37116000
Q641P0	Actr3b	171920000	423	50458000	50290000	13746000	14257000	23191000	19976000
P97315	Csrp1	170700000	424	36280000	41154000	21576000	19284000	31422000	20979000
P60867	Rps20	170240000	425	80984000	75884000	7238400	3824200	2310400	27716000
P13707	Gpd1	169770000	426	52003000	51221000	14789000	12813000	17381000	21560000
P24369	Ppib	168730000	427	29469000	29305000	28882000	24300000	26151000	30624000
O88569	Hnrnpa2b1	168470000	428	74288000	63545000	10258000	8859100	5231100	6288000
Q9D8W5	Psmd12	168260000	429	52548000	54287000	12645000	13936000	18901000	15943000
Q9QZB9	Dctn5	168260000	430	59752000	54909000	12128000	8692200	15733000	17049000
P53026	Rpl10a	167430000	431	61252000	53985000	13567000	11154000	14604000	12872000
P62838;P61079	Ube2d2;Ube2d3	167390000	432	26960000	29027000	15384000	13887000	43768000	38360000
Q8C0M9	Asrgl1	167120000	433	41158000	40468000	20141000	13438000	25346000	26566000
P28738	Kif5c	166810000	434	57040000	55230000	15440000	10927000	15982000	12193000
Q9CQ92	Fis1	165590000	435	59399000	65063000	10440000	5948900	12526000	12215000
Q02053	Uba1	163880000	436	61579000	57920000	13962000	11054000	11033000	8333500
P08113	Hsp90b1	163810000	437	48366000	47961000	17764000	15667000	18151000	15901000
Q9WV55	Vapa	163620000	438	57655000	46315000	9377600	9356700	22974000	17941000
O35864	Cops5	162940000	439	54470000	49662000	20095000	12085000	15436000	11189000
Q9Z0P4	Palm	161120000	440	43563000	57041000	11043000	6351800	17935000	25182000
Q61753	Phgdh	160420000	441	39246000	38128000	16442000	12335000	27116000	27150000
P00493	Hprt1	160340000	442	51796000	51506000	19259000	21242000	9454500	7084400
Q8CGP2;Q8CGP1;Q6ZWY9;Q64525;Q64478;Q64475;P10854;P10853	Hist1h2bp;Hist1h2bk;Hist1h2bc;Hist2h2bb;Hist1h2bh;Hist1h2bb;Hist1h2bm;Hist1h2bf	160210000	443	46863000	53944000	26013000	16302000	10688000	6400400
P84096	Rhog	158710000	444	71628000	72300000	6909900	2768800	3623200	1484200
Q91VR7	Map1lc3a	157770000	445	61295000	64808000	5541700	9379900	5485500	11262000
P10605	Ctsb	157610000	446	58255000	35367000	29116000	23214000	6853900	4803200
P60766	Cdc42	157410000	447	54745000	52568000	9628500	9956200	15408000	15101000
Q9CX56	Psmd8	157220000	448	44948000	43351000	14594000	15065000	18676000	20591000
Q9JME5	Ap3b2	156730000	449	52119000	46295000	12926000	10571000	16721000	18098000
Q8BH66	Atl1	156310000	450	43206000	46009000	11138000	7415400	18626000	29917000
P16675	Ctsa	155970000	451	49507000	50112000	28738000	17367000	5267600	4981300
Q8BH44	Coro2b	155440000	452	52687000	53445000	13153000	9929500	15007000	11220000
Q9DBS2	Tprg1l	155170000	453	47317000	49644000	15360000	11337000	18258000	13253000
P45878	Fkbp2	154480000	454	38246000	36840000	18787000	14506000	23835000	22266000
Q9WVJ2	Psmd13	154230000	455	54213000	53849000	11539000	10702000	9288000	14638000
Q9CZT8	Rab3b	153920000	456	49537000	51833000	11898000	10088000	14693000	15870000
Q8K021	Scamp1	153770000	457	55623000	59351000	8167500	6757000	12402000	11465000
Q9CPR4	Rpl17	153730000	458	63805000	58707000	9388200	12053000	2651200	7121600
Q62465	Vat1	153420000	459	37743000	37813000	15925000	10988000	25250000	25704000
P11499	Hsp90ab1	152870000	460	51012000	49798000	10426000	8685600	17962000	14986000
Q91ZJ5	Ugp2	152350000	461	44042000	42048000	15429000	13329000	17744000	19753000
P61924	Copz1	152010000	462	49756000	50575000	26596000	8874900	6901900	9302500
Q7TMK9	Syncrip	151920000	463	47078000	46193000	20892000	14456000	10714000	12585000
P12382	Pfkl	151720000	464	42802000	40895000	11218000	8305600	26946000	21548000
Q8BLE7	Slc17a6	149990000	465	56715000	40484000	9000600	6756600	13760000	23272000
P61358	Rpl27	149080000	466	39529000	44600000	22568000	12628000	16399000	13361000
Q5XJY5	Arcn1	148950000	467	60851000	64095000	10638000	7351200	3310200	2707000
Q8CHH9	Sept8	147320000	468	55355000	48553000	6637700	9313800	13173000	14282000
P46471	Psmc2	146980000	469	47212000	42304000	13347000	11990000	18210000	13915000
Q80TJ1	Cadps	146340000	470	48968000	47883000	14696000	11957000	11686000	11155000
Q61937	Npm1	145880000	471	61033000	53360000	12699000	8535000	5155500	5099200
P68181	Prkacb	145590000	472	52300000	37007000	5061200	4984800	22765000	23476000
P70195	Psmb7	145590000	473	54618000	51914000	7334500	7409000	11695000	12616000
Q9JIG8	Praf2	144450000	474	36844000	38121000	11433000	14337000	24134000	19579000
O55013	Trappc3	143670000	475	49666000	49181000	7769800	7765200	16357000	12933000
O88543	Cops3	143500000	476	43691000	49224000	12764000	10300000	13103000	14414000
P50153	Gng4	142860000	477	50785000	57521000	7807700	7484800	13499000	5762200
P35564	Canx	142650000	478	47971000	44891000	12444000	7580100	11311000	18448000
Q8CBE3	Wdr37	142390000	479	49145000	43275000	11089000	12492000	13617000	12768000
P14685	Psmd3	142360000	480	48886000	48876000	11645000	8236100	12100000	12620000
Q9QYF9	Ndrg3	141940000	481	44904000	42162000	13114000	10657000	14287000	16817000
Q8R2R9	Ap3m2	140780000	482	34681000	35990000	15331000	14134000	20773000	19868000
Q9D051	Pdhb	140300000	483	58579000	56845000	6762100	7950000	5565100	4600500
P35762	Cd81	140200000	484	51489000	47621000	7792600	8299200	17694000	7306300
Q8R3V5	Sh3glb2	140170000	485	38645000	32942000	5817000	7552400	30246000	24970000
O35609	Scamp3	139520000	486	37464000	35495000	14411000	10489000	23639000	18028000
Q9Z2Y3	Homer1	138060000	487	39064000	37287000	9088700	10323000	26554000	15742000
P14873	Map1b	138000000	488	43943000	42395000	11485000	10771000	15511000	13895000
P08228	Sod1	137530000	489	66994000	68923000	763690	845440	0	55964
P84086	Cplx2	136890000	490	47267000	51510000	5982800	5785700	16572000	9770200
Q61490	Alcam	136540000	491	41068000	40803000	9601600	7831200	21316000	15918000
Q80XI4	Pip4k2b	136400000	492	34606000	33035000	15515000	11793000	22495000	18961000
P48318	Gad1	136130000	493	61515000	57892000	6045200	4198300	5098800	1377200
Q8K212	Pacs1	135960000	494	38065000	33853000	12042000	8727700	22976000	20301000
Q3TXS7	Psmd1	134810000	495	41189000	42299000	14816000	11163000	14408000	10937000
Q0VBF8		133950000	496	43004000	41343000	7752100	0	17735000	24113000
Q64514	Tpp2	133690000	497	37242000	34186000	14455000	11893000	18534000	17377000
Q8BJI1	Slc6a17	133660000	498	36055000	36901000	10309000	6988600	19368000	24036000
Q64433	Hspe1	133000000	499	34301000	36670000	19400000	14433000	9182100	19016000
Q9CQW2	Arl8b	131780000	500	56764000	60131000	4016300	3216300	5201700	2446900
Q9Z0H4	Celf2	131490000	501	38335000	36739000	16236000	14494000	12652000	13034000
Q7TPR4	Actn1	131260000	502	34207000	34140000	13679000	10978000	21275000	16982000
O88545	Cops6	131230000	503	42755000	43304000	15063000	11612000	10463000	8032500
Q99LD4	Gps1	130580000	504	43211000	41812000	10595000	10669000	13502000	10788000
P31786	Dbi	130570000	505	28408000	31463000	19393000	24810000	14884000	11611000
Q8BFY6	Pef1	130410000	506	49013000	43940000	15037000	13378000	2394800	6646800
P68254	Ywhaq	130310000	507	61552000	64798000	720540	1096600	1385800	752220
Q9D2M8	Ube2v2	129780000	508	29783000	22726000	9009000	7026900	31781000	29457000
P50247	Ahcy	128980000	509	40251000	39794000	18660000	16365000	8155500	5758300
O08807	Prdx4	128900000	510	43338000	37838000	32592000	15130000	303410	0
P67871	Csnk2b	128880000	511	40166000	42075000	9535900	9561200	17411000	10132000
Q91ZZ3	Sncb	128190000	512	10843000	8877300	26168000	32908000	15610000	33781000
Q9DB72	Btbd17	127280000	513	36428000	32936000	9682100	9483600	21158000	17589000
Q99JI4	Psmd6	126460000	514	40918000	41584000	10388000	9691300	12957000	10926000
Q68FF6	Git1	126350000	515	37427000	39929000	11811000	10381000	14971000	11831000
Q9QYR6	Map1a	126100000	516	42962000	43423000	10566000	8955100	11019000	9177900
Q9R111	Gda	126050000	517	40339000	40931000	8933900	8507000	14330000	13004000
P39054	Dnm2	125930000	518	27101000	27141000	17545000	16743000	19839000	17562000
P21460	Cst3	125560000	519	15652000	16786000	16181000	10944000	37863000	28137000
P61202	Cops2	125340000	520	32072000	32782000	14476000	14957000	17521000	13529000
Q99PT1	Arhgdia	124820000	521	20891000	21499000	16780000	18757000	30638000	16259000
P35802	Gpm6a	124660000	522	32642000	40325000	20029000	24733000	3365900	3562600
Q99LX0	Park7	124520000	523	49119000	49110000	7492300	6616800	6626900	5552100
Q9Z1B3	Plcb1	124270000	524	30582000	32237000	10037000	8736600	24079000	18601000
O35226	Psmd4	123840000	525	30441000	30491000	14822000	12568000	9850900	25663000
Q9CZ04	Cops7a	123500000	526	32205000	34214000	15415000	13235000	13208000	15222000
Q61792	Lasp1	123420000	527	46938000	44228000	4311500	5552300	13647000	8739700
O35593	Psmd14	123270000	528	38168000	36891000	9152000	7932900	19587000	11535000
O35381	Anp32a	122700000	529	46797000	45441000	14040000	10582000	2961500	2880100
Q01768	Nme2	122430000	530	51752000	52670000	1943400	10861000	3137200	2065800
Q8VDD5	Myh9	121010000	531	48689000	44460000	10499000	7601400	5151000	4605700
Q8BRV5	Kiaa1671	120810000	532	52325000	55326000	2326500	1668400	5742600	3420100
Q9CQD1	Rab5a	120780000	533	26365000	32842000	12577000	10315000	16592000	22089000
Q61316	Hspa4	120490000	534	35768000	38910000	11232000	8887500	13329000	12368000
Q9CPY7	Lap3	120480000	535	47805000	50804000	6596100	9236200	2646400	3389400
O54829	Rgs7	120320000	536	31886000	32114000	15924000	8656000	21036000	10704000
Q9DCL9	Paics	120270000	537	28153000	26762000	11875000	13583000	21420000	18473000
P27659	Rpl3	119900000	538	55805000	58239000	1589900	2441900	1222700	605170
Q8VEK3	Hnrnpu	119830000	539	46351000	46634000	10861000	8264600	3697000	4023300
P83940	Tceb1	119770000	540	37864000	40367000	12949000	9820900	12043000	6723400
Q9DCR2	Ap3s1	119140000	541	43869000	45225000	6925000	6919700	7649400	8556300
Q9DCH4	Eif3f	119100000	542	31602000	32458000	17983000	13484000	12139000	11431000
Q8C0E2	Vps26b	118930000	543	35072000	34971000	8386800	9393900	15617000	15493000
Q8BM85	Tbck	118900000	544	25254000	26154000	11719000	17413000	23198000	15160000
P97441	Slc30a3	118890000	545	43000000	43279000	7494800	6143200	9775400	9200500
Q99P72	Rtn4	118260000	546	40449000	32670000	9396500	7380700	15592000	12769000
Q8VDM4	Psmd2	118230000	547	41651000	39810000	7766300	5085000	12967000	10954000
Q9QXY6	Ehd3	118190000	548	28315000	29947000	7655500	7902500	23071000	21301000
Q9D3R6;Q3UMC0	Katnal2;Spata5	117960000	549	21155000	21756000	13683000	23407000	16494000	21464000
P97807	Fh	117880000	550	29646000	30998000	11740000	7911600	21062000	16520000
O70503	Hsd17b12	117460000	551	34765000	24976000	9601400	6854000	20050000	21216000
P97371	Psme1	116270000	552	30844000	32296000	16488000	12458000	15146000	9038900
Q6PHN9	Rab35	115780000	553	43112000	34226000	8120800	6004700	11550000	12766000
Q08331	Calb2	115770000	554	30063000	29078000	14390000	9823900	9144200	23275000
Q7TMM9	Tubb2a	115740000	555	52501000	45231000	3265700	3617000	5785700	5338200
Q9QWR8	Naga	115410000	556	43818000	42798000	13699000	11590000	2269800	1236800
O88487	Dync1i2	115050000	557	43424000	42710000	6989300	8584100	8516900	4828600
Q9R0P3	Esd	114950000	558	44100000	42093000	8208300	5816200	9896700	4835800
Q8JZS0	Lin7a	114570000	559	40458000	41228000	6458600	5203500	11795000	9425100
Q9JJK2	Lancl2	114520000	560	41038000	29650000	7259700	6251900	14613000	15706000
P70704	Atp8a1	114380000	561	32735000	30552000	6459800	6863200	18474000	19300000
Q8K0S0	Phyhip	114240000	562	29788000	28438000	11698000	11596000	16751000	15972000
P62774	Mtpn	114110000	563	46480000	41022000	5276800	5076900	8687200	7568200
P61021	Rab5b	113710000	564	34930000	30440000	6461100	7424500	19052000	15407000
P26516	Psmd7	113580000	565	35328000	33683000	11078000	5921000	12672000	14903000
Q8CBW3	Abi1	113480000	566	26403000	24938000	9972100	8708000	21356000	22101000
P57759	Erp29	113420000	567	30079000	31369000	12533000	8122900	13498000	17815000
O54774	Ap3d1	113170000	568	33714000	32077000	10690000	9230200	13648000	13806000
P48320	Gad2	113010000	569	38373000	37670000	9537100	8129200	10103000	9199500
O89079	Cope	112930000	570	43366000	45310000	11183000	8916900	2443300	1711800
P00920	Ca2	112860000	571	39736000	39987000	5486600	14001000	8183500	5464900
Q9D0K2	Oxct1	112760000	572	38936000	38364000	12743000	10797000	7550600	4368700
P62827	Ran	112680000	573	27923000	27049000	11550000	8828900	21100000	16226000
O70492	Snx3	112460000	574	29144000	32568000	8651500	7661800	16626000	17805000
P62320	Snrpd3	112120000	575	34771000	34746000	12671000	9951700	10253000	9727100
Q8CIE6	Copa	112050000	576	42705000	40734000	10681000	9010000	4965400	3959300
Q60931	Vdac3	111940000	577	20840000	20545000	12596000	7926800	27661000	22369000
Q9JIA1	Lgi1	111850000	578	24190000	21611000	9352800	8637300	22637000	25422000
O55029	Copb2	111780000	579	43048000	42164000	10149000	9376900	4582200	2462500
Q99K85	Psat1	111360000	580	40425000	39550000	10369000	9339900	5950300	5724600
Q9CQE8		109900000	581	36360000	34641000	11571000	10075000	9609500	7639900
P06797	Ctsl	109850000	582	43225000	44413000	11608000	8999900	1605100	2015900
Q6PER3	Mapre3	109650000	583	26555000	24407000	12216000	8435000	20731000	17303000
Q61361	Bcan	109280000	584	37095000	36081000	7706200	7779600	10706000	9908300
Q9QZB7	Actr10	109230000	585	38410000	37481000	7839600	8630200	10350000	6516000
O35633	Slc32a1	108690000	586	30397000	30282000	10366000	7893500	15845000	13907000
P63242	Eif5a	107470000	587	22874000	44510000	7299800	6573300	17425000	8791600
P62192	Psmc1	106320000	588	43030000	45390000	3750300	4797800	5644600	3702800
P48774	Gstm5	106110000	589	29750000	28859000	10323000	10919000	14195000	12069000
Q9ES97	Rtn3	105480000	590	35657000	33216000	6755000	7608900	9648900	12591000
Q9QYC0	Add1	105440000	591	33995000	32556000	8426600	8710400	10221000	11534000
P12815	Pdcd6	105180000	592	32018000	33888000	9161800	6021100	13046000	11042000
Q9JKV1	Adrm1	105020000	593	34490000	29340000	6973700	5791100	15026000	13395000
Q9Z1Q9	Vars	104780000	594	36800000	28618000	11885000	8314800	10695000	8461700
O55142	Rpl35a	104330000	595	31663000	35160000	7823800	9257800	12298000	8123100
Q9QY76	Vapb	103480000	596	34852000	36704000	8945300	7016800	7124200	8841900
Q9QYG0	Ndrg2	103110000	597	24494000	28467000	8916700	7359300	15750000	18120000
P26645	Marcks	102180000	598	49571000	52608000	7375300	7212400	7014300	9136900
P62748	Hpcal1	101200000	599	26811000	24223000	14276000	11996000	14944000	8950400
Q9JIF7	Copb1	99915000	600	38902000	33356000	11068000	9037200	4977600	2573500
P52760	Hrsp12	99350000	601	32264000	32110000	6336000	9145900	13217000	6276600
Q9D1R9	Rpl34	98210000	602	48628000	49582000	0	0	0	0
Q8CAY6	Acat2	98151000	603	35417000	35730000	7336400	5575700	6209700	7881900
Q9Z0E0	Ncdn	97911000	604	29867000	29872000	11057000	7078700	9914800	10122000
Q9DBE8	Alg2	97879000	605	27419000	24252000	6937600	6428800	17407000	15435000
Q9Z268	Rasal1	97859000	606	20360000	19580000	8808600	6065100	21489000	21557000
Q80TZ3	Dnajc6	97462000	607	13976000	13318000	6455800	7350800	33868000	22494000
P62918	Rpl8	97386000	608	47496000	49890000	20522000	14473000	5074500	4744900
P60764	Rac3	96796000	609	13763000	11819000	7665500	2933300	27688000	32928000
P63094;Q6R0H7	Gnas	96681000	610	25644000	26320000	7321300	6572100	16982000	13842000
Q9WV92	Epb41l3	96240000	611	27281000	26701000	8124200	5210200	15382000	13541000
Q61151	Ppp2r5e	95837000	612	33195000	31743000	8738400	7337100	10028000	4796000
Q9JKK7	Tmod2	95819000	613	34201000	33694000	6500400	5623700	8795300	7004200
P10630	Eif4a2	95737000	614	33946000	30572000	9695300	10289000	5955300	5280200
P54775	Psmc4	95442000	615	30545000	32047000	7654700	6052600	8052900	11089000
P42208	Sept2	95208000	616	29125000	29674000	9420600	7354900	8788400	10846000
Q8VDP6	Cdipt	94897000	617	13671000	11662000	12088000	7885800	22226000	27364000
Q8VEH3	Arl8a	94230000	618	26507000	27765000	7217600	8091700	9676100	14973000
P62892	Rpl39	94094000	619	219320000	238750000	45580000	25254000	10742000	23260000
Q6P1F6	Ppp2r2a	93185000	620	32580000	24002000	10484000	9037600	8406300	8674900
Q9WV80	Snx1	93121000	621	22852000	23878000	8372500	5442100	17313000	15263000
P10639	Txn	92578000	622	19885000	18236000	12223000	7746400	17485000	17004000
C0HKE1;C0HKE8;Q8CGP7;Q8CGP5;Q8BFU2;Q8CGP6;Q8R1M2;C0HKE2;C0HKE6;C0HKE4;C0HKE3;C0HKE5;C0HKE9;C0HKE7;Q64523;Q6GSS7	Hist1h2ak;Hist1h2af;Hist3h2a;Hist1h2ah;H2afj;Hist2h2ac;Hist2h2aa1	92568000	623	14612000	14696000	21569000	14302000	13655000	13734000
Q8VDQ8	Sirt2	92494000	624	29896000	30770000	9993100	8451600	8376900	5005900
Q921M7	Fam49b	92182000	625	25396000	22417000	11459000	8019200	13739000	11151000
Q9CWS0	Ddah1	92063000	626	20873000	28783000	6124300	6338500	12946000	16998000
Q62446	Fkbp3	91886000	627	38876000	38676000	5124500	3841100	2912300	2456900
Q9JII6	Akr1a1	91810000	628	25376000	25326000	4981600	6608300	9872800	19644000
Q01405	Sec23a	91706000	629	23989000	27769000	10001000	7847800	11999000	10101000
Q8R366	Igsf8	91343000	630	20584000	21318000	9982300	6785500	14378000	18296000
Q8CDN6	Txnl1	91087000	631	24469000	23735000	7247500	4937300	16410000	14288000
P62484	Abi2	90994000	632	21603000	21579000	8525600	8969800	13690000	16627000
Q63912	Omg	90894000	633	14799000	14461000	8126200	4588400	25483000	23437000
P29416	Hexa	90888000	634	28275000	26665000	16255000	11914000	4578400	3201300
P26638	Sars	90738000	635	31923000	25859000	10137000	8888800	9031300	4899000
Q9CQZ1	Hsbp1	90626000	636	6866000	20893000	10477000	6630700	20373000	25387000
P50580	Pa2g4	90512000	637	35939000	33636000	6956000	5826600	3845900	4307700
Q922R8	Pdia6	90477000	638	24664000	24005000	10566000	8885700	11495000	10862000
Q8QZT1	Acat1	90034000	639	35412000	33828000	8006600	5723600	4011900	3051400
P60904	Dnajc5	89790000	640	33181000	29750000	3889100	4435500	11379000	7154900
Q99LF4	Rtcb	89529000	641	28711000	30539000	9008100	11079000	5549600	4642700
Q8BGH7	Cdc42se2	89511000	642	28530000	28652000	14374000	6649600	17955000	0
Q91YR1	Twf1	89261000	643	29023000	28601000	9425900	7904700	6688700	7617900
P08556	Nras	88999000	644	12513000	11646000	8869400	7428500	29396000	19145000
B9EKR1	Ptprz1	88279000	645	35758000	34598000	4048700	2822600	6296300	4755100
Q922B2	Dars	88052000	646	29952000	30183000	8727300	8563200	6415500	4211100
P12367	Prkar2a	87357000	647	28164000	27468000	6170300	6282400	11364000	7908600
Q91WS0	Cisd1	86823000	648	27610000	29865000	4128600	12351000	8880300	12868000
P83882	Rpl36a	86630000	649	42266000	44364000	0	0	0	0
Q62167;P16381	Ddx3x;D1Pas1	86585000	650	29173000	29777000	9137100	6922300	6150000	5426700
O88844	Idh1	86534000	651	29361000	25424000	8268600	7123900	8623500	7733300
Q8BGN8	Synpr	86189000	652	29445000	28783000	10451000	9420700	4042900	4046100
O70325	Gpx4	85784000	653	22317000	19155000	8286300	5968300	13242000	16814000
Q9Z2H5	Epb41l1	85330000	654	26288000	24461000	4681200	4303400	15846000	9750700
Q810U3	Nfasc	85114000	655	21647000	21247000	8150000	7192000	12836000	14041000
Q8R574	Prpsap2	84997000	656	26384000	24752000	6870400	5993400	11689000	9308000
Q9Z0P5	Twf2	84458000	657	33101000	33257000	5904100	3693100	6173400	2329300
Q9D710	Tmx2	84172000	658	21619000	19742000	5809700	6911400	11706000	18384000
Q71M36	Cspg5	83656000	659	27932000	29939000	5317200	4535300	12204000	3727700
O54991	Cntnap1	83028000	660	19787000	20377000	6494000	6530900	15153000	14686000
P06801	Me1	83013000	661	28155000	26992000	6219800	5536200	8806800	7302900
P16254	Srp14	82944000	662	23859000	25801000	8431800	8718800	6470400	9663800
Q9JLV5	Cul3	81226000	663	26450000	27416000	7062700	6078900	8751600	5466600
Q922D8	Mthfd1	81212000	664	27116000	25164000	8477200	7540100	7415100	5500200
P48722	Hspa4l	81201000	665	31531000	31706000	5003600	4401500	4043200	4516000
P29387	Gnb4	81177000	666	32706000	33369000	2506600	2774500	3926200	5895700
Q61207	Psap	80366000	667	28148000	23263000	8483000	10099000	3805700	6566100
P56480	Atp5b	80339000	668	25318000	23857000	8474500	7488900	8053500	7147700
Q91VR5	Ddx1	80254000	669	32069000	29853000	6561900	5086900	3608900	3075500
P48962	Slc25a4	80209000	670	20156000	19015000	6657200	4721200	10402000	19257000
Q8BKX1	Baiap2	80194000	671	21122000	19740000	6991900	7129700	13504000	11707000
Q922Q8	Lrrc59	80080000	672	23669000	21660000	7288400	3420000	12245000	11798000
Q9ES28	Arhgef7	79373000	673	23084000	23887000	6720900	4473800	12099000	9107900
Q8R081	Hnrnpl	79170000	674	28822000	29593000	8286800	5358700	3990900	3118400
P62075	Timm13	79164000	675	31700000	26575000	5608100	5601400	5288700	4391200
P11881	Itpr1	78846000	676	27039000	25110000	7249100	5294600	7211500	6941800
Q60737	Csnk2a1	78625000	677	30550000	30256000	5620300	4313400	4154600	3730900
Q9R0N7	Syt7	78617000	678	19665000	19854000	6746100	4065800	15059000	13227000
Q99PL6	Ubxn6	78333000	679	24399000	21777000	10383000	8149800	9887600	3736300
P35486	Pdha1	78332000	680	27182000	25866000	8022100	7505800	4998300	4757900
O08917	Flot1	78263000	681	21754000	21685000	3964300	3444100	12042000	15373000
Q9QYJ0	Dnaja2	78235000	682	30862000	31714000	4646600	3276700	3105900	4629900
P35282	Rab21	77074000	683	32566000	24083000	3854900	3658700	5300600	7611100
O08532	Cacna2d1	77027000	684	19976000	19411000	4942300	5513300	12606000	14579000
Q9CQP2	Trappc2	76993000	685	24406000	25821000	7999400	6388000	5310000	7069200
Q3ULJ0	Gpd1l	76889000	686	21146000	16340000	9993500	9022500	7713700	12675000
Q6PEB6	Mob4	76562000	687	25248000	23733000	4989700	5105700	8051700	9433800
P56959	Fus	76402000	688	29239000	27538000	8845300	6641600	2727200	1410800
P61148	Fgf1	76392000	689	0	76007000	157610	51168	0	176390
P54227	Stmn1	76348000	690	21567000	20873000	7140100	5599500	9958400	11210000
P97379	G3bp2	76235000	691	29246000	29308000	6000500	4725600	3803400	3150200
Q8BP47	Nars	76064000	692	25277000	26109000	4829800	4584600	8655200	6607700
Q56A07	Scn2b	75970000	693	22610000	21667000	5729300	7491300	6151300	12321000
Q80ZJ1	Rap2a	75705000	694	20093000	18191000	8705700	6003000	10078000	12634000
Q91WC3	Acsl6	75559000	695	21216000	20641000	4854600	4398500	13389000	11059000
Q80TL4	Kiaa1045	75422000	696	20016000	15046000	4715600	4186700	17320000	14138000
P21278	Gna11	75401000	697	24496000	23074000	6264900	4571900	8973400	8021100
Q61885	Mog	75226000	698	30007000	30354000	5334600	4437100	2678700	2414400
P31650	Slc6a11	75156000	699	9328000	7280300	4890600	7838200	17173000	28647000
Q9R0Q3	Tmed2	75141000	700	29478000	29209000	4339000	3496100	3570300	5049200
Q91VZ6	Smap1	74645000	701	19809000	17652000	13505000	6775400	9237300	7666600
Q8BLF1	Nceh1	74571000	702	23917000	23246000	5259600	3836100	10990000	7323800
Q8VD37	Sgip1	74320000	703	18408000	20881000	6081900	4207600	11283000	13458000
Q8BMF4	Dlat	74124000	704	29761000	24000000	6701300	6143300	4088300	3430700
Q9WU28	Pfdn5	73709000	705	28968000	28323000	5509400	4519800	1220200	5169000
O88643	Pak1	73601000	706	29724000	28130000	3749700	3636500	4721200	3639300
Q6ZWX6	Eif2s1	72961000	707	26389000	26462000	6436600	6134700	2763300	4774700
P62305	Snrpe	72959000	708	20798000	18917000	10136000	4844600	9390900	8871700
Q05816	Fabp5	72777000	709	21826000	23096000	9091700	4000900	8502600	6259400
Q9JHS3	Lamtor2	72231000	710	17390000	19246000	9776000	6147500	9299900	10371000
Q8QZY1	Eif3l	71962000	711	29036000	27706000	5656600	5818700	2162600	1582300
Q8K2C9	Hacd3	71664000	712	23098000	20877000	6121600	3564600	9637400	8365800
P05202	Got2	71351000	713	16755000	17296000	12731000	6525600	10773000	7270400
P48758	Cbr1	71304000	714	16650000	16525000	6561900	6238800	5128500	20199000
Q91WQ3	Yars	71101000	715	25342000	27066000	4532500	3410700	6118500	4632400
Q9CXP8	Gng10	71043000	716	20747000	19071000	5655900	3056100	11537000	10976000
Q8BRT1	Clasp2	70949000	717	22379000	20492000	5156200	3609400	10263000	9049300
Q9WUB4	Dctn6	70902000	718	29323000	30947000	3605700	2719200	16978000	4307000
Q8K2Q0	Commd9	70890000	719	24340000	24425000	7387500	6082700	4332100	4321900
Q9QXK3	Copg2	70868000	720	22614000	26090000	9106600	6130700	3883200	3043200
P62843	Rps15	70818000	721	44306000	14128000	2882700	3595600	2947100	2958200
Q9D164	Fxyd6	70644000	722	25994000	21194000	3523000	3310500	9177600	7444900
Q7M6Y3	Picalm	70102000	723	23056000	21377000	4801300	6033200	7698100	7135800
Q8CFV4	Nrn1	69670000	724	24543000	29070000	13256000	7190200	9768900	6288500
O88447	Klc1	69601000	725	24409000	24532000	5437100	4869000	5388300	4966300
P05132	Prkaca	69535000	726	19004000	17365000	6823800	2362700	14415000	9564100
Q9CRB6	Tppp3	69066000	727	16532000	17027000	6785300	7696800	9304800	11720000
Q99JP7	Ggt7	69064000	728	30477000	31499000	1496400	1537700	1810700	2244000
Q03265	Atp5a1	68968000	729	25521000	21952000	5755400	4482700	5313300	5943500
Q9R0P9	Uchl1	68831000	730	29167000	33020000	1570200	776240	2439500	1858200
P60229	Eif3e	68819000	731	26377000	25594000	6641800	4320900	3459900	2425100
Q8K596	Slc8a2	68802000	732	22694000	22945000	2993900	2081800	9639700	8446600
Q8BG05	Hnrnpa3	68794000	733	33645000	29147000	3675400	2171300	7565900	155050
Q9WUA2	Farsb	68754000	734	22220000	21458000	6074600	6184300	6402300	6414800
Q9WV34	Mpp2	68636000	735	20359000	16257000	4913900	5740100	11824000	9541800
Q2NL51	Gsk3a	68186000	736	24615000	24425000	3794000	5869300	3086000	6397200
Q9QXV0	Pcsk1n	68091000	737	20130000	19497000	5206900	6737300	5360500	11160000
Q80VP0	Tecpr1	68023000	738	19762000	19581000	4628600	5215400	10362000	8474600
P60122	Ruvbl1	68010000	739	22576000	19921000	7752500	5773100	6131500	5855900
Q61701	Elavl4	67736000	740	21615000	21718000	10013000	6437100	5405400	2546800
Q99L43	Cds2	67690000	741	22774000	21853000	4899200	3242400	7614000	7306700
P28474	Adh5	67598000	742	22764000	23698000	7544200	5019900	5954600	2616800
P62315	Snrpd1	67048000	743	16160000	47142000	2067500	1678200	0	0
P45591	Cfl2	67037000	744	20296000	22464000	6091800	7409700	7844100	2931400
Q9D0R2	Tars	66802000	745	22299000	21632000	8714900	5064900	4993300	4098200
P28656	Nap1l1	66734000	746	22023000	22330000	5797600	3349800	8857700	4375200
O08989	Mras	66709000	747	15550000	15204000	6729400	6253100	10300000	12674000
Q9DCD0	Pgd	66448000	748	26747000	27179000	3730400	3739200	3418100	1634800
Q8R570	Snap47	66350000	749	22039000	21786000	4879400	4142600	5502000	8000600
Q3UYC0	Ppm1h	66069000	750	24112000	23893000	2925600	2107300	6079800	6951000
P28740	Kif2a	65967000	751	20212000	19371000	4307200	4335400	11026000	6715300
P35585	Ap1m1	65864000	752	21614000	14110000	8424100	8591900	4880800	8243200
Q8K221	Arfip2	65788000	753	15627000	15483000	2188700	3248100	17891000	11351000
P61082	Ube2m	65760000	754	14108000	16410000	8822800	9945300	8750800	7723200
Q9ES56	Trappc4	65750000	755	24907000	23763000	4360400	5198600	4913500	2607400
P70202	Lxn	65709000	756	23074000	20639000	10690000	1650000	10978000	9368200
Q9QWI6	Srcin1	65708000	757	18017000	16695000	5074700	4455800	10221000	11244000
P54822	Adsl	65675000	758	29022000	28367000	2414500	2300000	1699300	1872600
Q2PFD7	Psd3	65086000	759	20480000	19031000	4212700	4044500	9749100	7568800
O70161	Pip5k1c	64929000	760	14923000	14205000	4466700	2944200	13753000	14638000
Q9D1M0	Sec13	64921000	761	28513000	28995000	2131500	1323800	1136100	2821800
P49615	Cdk5	64902000	762	20202000	19543000	3696400	3773800	11940000	5747200
Q9JME7	Trappc2l	64868000	763	22563000	20459000	5093000	3205300	7060200	6488100
Q9DCN2	Cyb5r3	64603000	764	22884000	25373000	2834500	2268900	5500600	5741600
P09103	P4hb	64331000	765	23695000	22609000	4860700	3850800	4918100	4397400
P23506	Pcmt1	64011000	766	11374000	11850000	3524000	3809500	22363000	11091000
Q5FWK3	Arhgap1	63974000	767	9264400	8560500	3243200	1796000	21839000	19271000
Q9WVE8	Pacsin2	63808000	768	21366000	22143000	4051300	3799900	7465200	4982500
Q11011	Npepps	63605000	769	18999000	18145000	4698900	3102800	9185100	9475300
O88958	Gnpda1	63486000	770	23151000	22983000	7178700	5197600	2939400	2037200
P56395	Cyb5a	63082000	771	11901000	12256000	6867000	5635400	16846000	9576400
P70349	Hint1	63031000	772	13106000	14862000	8682500	6429700	12778000	7173300
Q6ZPE2	Sbf1	62995000	773	17856000	17421000	5798700	5476400	7846900	8596600
P0C0A3	Chmp6	62975000	774	18681000	20028000	5859500	5396000	9102100	3908100
P09405	Ncl	62911000	775	24210000	26889000	5013000	3504500	1766500	1528100
Q9D3D9	Atp5d	62906000	776	31184000	31722000	0	0	0	0
P70245	Ebp	62767000	777	25306000	21655000	0	0	8486700	7319600
Q9DCJ1	Mlst8	62735000	778	20369000	19549000	2454400	3142300	9752500	7467800
Q8CGC7	Eprs	62696000	779	25107000	23097000	5215500	4512200	2575100	2189900
P70398	Usp9x	62592000	780	21710000	21635000	4926100	4356200	4849200	5115700
Q3UGC7;Q66JS6	Eif3j1;Eif3j2	62421000	781	12163000	44282000	1231900	1189200	1244300	2311200
P97370	Atp1b3	62277000	782	12073000	12427000	7941600	9487800	5378000	14969000
Q61656	Ddx5	62229000	783	23824000	21968000	6569800	4604400	3112800	2150100
P22892	Ap1g1	62088000	784	19549000	18383000	5548600	4292100	8592900	5723200
Q78ZA7	Nap1l4	61938000	785	22554000	22714000	4624300	4180200	3103600	4761700
P35279	Rab6a	61936000	786	18932000	18041000	5294100	4444600	9143800	6079900
P56376	Acyp1	61470000	787	21239000	22310000	4026000	2384100	7345600	4166000
O35737	Hnrnph1	61452000	788	24306000	25305000	3954900	3359100	2956400	1571600
Q60864	Stip1	61353000	789	21794000	22634000	4050000	4162400	5148200	3564500
P84089	Erh	61118000	790	24586000	24018000	3546200	2343200	3400700	3223500
Q8K0G5	Tssc1	60756000	791	23630000	25309000	3462400	2316200	3769300	2269100
Q9R0N5	Syt5	60586000	792	2788300	52913000	292390	449890	931140	3211700
Q61831	Mapk10	60283000	793	11152000	10533000	6699700	6120800	13820000	11957000
Q9D1D4	Tmed10	60267000	794	23940000	22013000	6152400	4804600	2647600	709420
P47753	Capza1	60097000	795	18979000	17713000	4758300	5278300	6918800	6449800
P47738	Aldh2	59976000	796	20525000	23761000	7032200	5909700	1794800	954010
Q9R1V6	Adam22	59931000	797	14420000	13029000	4973100	3214000	13622000	10673000
Q02248	Ctnnb1	59868000	798	13724000	13512000	4187900	3079900	12692000	12672000
Q3UVL4	Vps51	59738000	799	19455000	18593000	4758800	5112300	5864500	5954500
Q8K097	Faim2	59732000	800	23336000	23227000	0	3050900	10119000	2323400
Q9Z2H2	Rgs6	59693000	801	16826000	16593000	4041400	6752600	10444000	5037000
Q9WUM3	Coro1b	59676000	802	25250000	24316000	6331200	375490	121190	3281800
Q99J09	Wdr77	59666000	803	19344000	17389000	5630100	4194800	6024500	7084500
Q9DD18	Dtd1	59620000	804	17354000	17129000	7079700	3916200	7901500	6239800
P62141	Ppp1cb	59604000	805	17796000	17789000	2978800	3539300	10099000	7402400
Q8C0C7	Farsa	59527000	806	27022000	26354000	3267900	1971000	373070	538540
O70194	Eif3d	59482000	807	23564000	22597000	4528800	3462100	3160600	2169600
Q60625	Icam5	59482000	808	10642000	10857000	3742600	3365200	18238000	12638000
Q6PDL0	Dync1li2	59329000	809	17406000	17605000	7520800	5031100	6416300	5349600
Q920N7	Syt12	59193000	810	19565000	17645000	6566400	5396000	5520500	4500500
P07724	Alb	59185000	811	26264000	22556000	4116900	3507700	947890	1793000
P63028	Tpt1	59055000	812	24959000	23490000	2300200	2216100	3421500	2668000
P70441	Slc9a3r1	58732000	813	22438000	18851000	3435700	3066200	4830000	6111200
O35449	Prrt1	58562000	814	21659000	21251000	7016000	8636000	2098500	2582400
Q9CZ30	Ola1	58469000	815	17765000	17628000	4187800	3466100	4009900	11413000
P48024	Eif1	58424000	816	14857000	15203000	7986700	4735200	8073500	7568600
Q9QXL2	Kif21a	58384000	817	20692000	21742000	5038700	3968100	3955100	2988200
Q9CY58	Serbp1	58063000	818	25123000	24919000	2693400	2637600	740250	1949700
P70168	Kpnb1	57912000	819	19281000	19057000	5249500	3928500	4446600	5949100
Q80UU9	Pgrmc2	57848000	820	12041000	12130000	4715600	4558100	11635000	12768000
Q64442	Sord	57710000	821	21146000	21304000	7167900	3743000	1880400	2469000
Q78PY7	Snd1	57689000	822	19695000	19897000	6280700	4542500	3687600	3586200
O35127	Grcc10	57619000	823	20272000	19956000	3439300	1946300	6127800	5877100
P40336	Vps26a	57556000	824	21308000	20074000	4973100	5238800	2567500	3395600
P63141	Kcna2	57491000	825	9117100	11360000	6773400	3136600	15431000	11673000
Q61699	Hsph1	57431000	826	15836000	14792000	5945700	5282900	8277000	7298600
Q93092	Taldo1	57139000	827	19176000	19765000	5508200	6658900	2931200	3100300
O35136	Ncam2	57076000	828	19883000	17340000	3462100	3187400	6192700	7010600
P26041	Msn	56988000	829	17112000	16849000	3874100	4557800	6014400	8580300
Q8R464	Cadm4	56760000	830	15359000	15471000	4865800	6538500	7104000	7421600
Q8BUV3	Gphn	56606000	831	15041000	13486000	6075000	5326200	8238100	8440200
Q6Q477	Atp2b4	56570000	832	22089000	21252000	2712400	2160300	4250500	4106500
Q80UW2	Fbxo2	56510000	833	13467000	13906000	4107400	3601100	15637000	5792000
Q62443	Nptx1	56357000	834	18707000	17588000	4360100	2716100	6614100	6371100
P37040	Por	56138000	835	14175000	14067000	5170400	2947400	10778000	8999700
Q8BFQ8	Pddc1	56024000	836	22382000	11215000	3800700	4127800	8461000	6037300
P63038	Hspd1	55873000	837	20705000	20016000	3820200	3314900	3985900	4030800
P23116	Eif3a	55732000	838	18079000	18918000	6247600	4653900	4512900	3320800
Q5PR73	Diras2	55714000	839	18581000	17302000	3974000	3636500	5911000	6308600
P56371	Rab4a	55663000	840	19798000	20344000	3489800	2481800	4268800	5279700
Q9DBZ5	Eif3k	55545000	841	20600000	20045000	7113500	5533800	2252600	0
O54983	Crym	55430000	842	17700000	15977000	5296600	2608400	5406900	8441300
Q9DC16	Ergic1	55416000	843	22729000	24681000	2959400	1668500	2293500	1084400
Q9D832	Dnajb4	55291000	844	16163000	16524000	4135700	3783400	8326900	6357200
P63037	Dnaja1	55061000	845	20691000	21587000	4170800	2832100	2285000	3494700
P62309	Snrpg	55055000	846	18871000	20808000	6734300	3418900	3051200	2171300
P62331	Arf6	54749000	847	14374000	12549000	3467400	832560	15242000	8284700
Q3U1J4	Ddb1	54707000	848	18310000	18223000	5146300	4338800	4055200	4633800
P24668	M6pr	54605000	849	20735000	21450000	4700300	2926500	2511100	2282000
Q80UG5	Sept9	54101000	850	14271000	13620000	4363700	4395300	8284100	9166200
Q8CC35	Synpo	54035000	851	14898000	14933000	4301100	4534100	7180300	8189100
P11352	Gpx1	54013000	852	22405000	21884000	2423000	3882000	2045500	1374300
P29595	Nedd8	53739000	853	21543000	25334000	1544200	259330	5058500	9452200
P47915	Rpl29	53706000	854	34120000	19587000	0	0	0	0
Q3V4B5	Commd6	53671000	855	21767000	20519000	3879500	2750100	2206500	2548200
Q9D2G2	Dlst	53452000	856	17362000	16690000	6930100	4427300	4906600	3136500
Q00493	Cpe	53189000	857	18148000	16403000	3003500	2788900	6295300	6550400
P55066	Ncan	53045000	858	14147000	14042000	6831900	4233600	7731500	6059200
Q60865	Caprin1	52994000	859	21208000	21249000	4157400	3681600	1983700	714450
P05480	Src	52940000	860	17029000	15007000	4546900	3885700	7030400	5441200
P97372	Psme2	52932000	861	23941000	19900000	4645200	2889000	1344400	212720
Q810U4	Nrcam	52888000	862	16489000	16221000	3643500	3096900	6780500	6657500
Q9JMH9	Myo18a	52853000	863	21055000	20593000	2354200	2079400	3942000	2828200
P84104	Srsf3	52769000	864	7598600	17581000	4469500	3074400	11119000	8926300
O89017	Lgmn	52768000	865	22819000	20014000	3699400	3213600	1446300	1575300
P23819	Gria2	52601000	866	20259000	19938000	2749900	2356700	3739900	3558200
O89112	Lancl1	52593000	867	11384000	10356000	6714100	3792100	10466000	9880700
Q9JK48	Sh3glb1	52450000	868	16710000	16622000	2264200	2485800	8579800	5788700
Q9D0I9	Rars	52441000	869	17886000	15556000	5785200	6353500	5130400	1729800
P62274	Rps29	52379000	870	26016000	26363000	0	0	0	0
Q60634	Flot2	52120000	871	18060000	17622000	2230900	1399200	8127900	4679500
Q9WTX5	Skp1	52099000	872	6486700	6567500	6803600	9285500	10884000	12072000
Q8VEK0	Tmem30a	52015000	873	19129000	20222000	4508800	2949500	3209500	1996300
P31938	Map2k1	51952000	874	17341000	17075000	3530800	1324200	7695100	4985400
O55074;Q7TN79	Akap7	51768000	875	20229000	20952000	6630300	1944600	0	2012200
O54833	Csnk2a2	51701000	876	20867000	19454000	2364300	2378700	4717900	1919500
Q922S4	Pde2a	51684000	877	17055000	13941000	3195500	3173700	7279300	7039500
Q99J85	Nptxr	51442000	878	15835000	16238000	4282100	2599100	7267600	5220300
Q8C0L0	Tmx4	51288000	879	18601000	18314000	2010100	2236800	4323400	5803300
P50429	Arsb	51248000	880	12418000	16779000	7230300	6736800	3681400	4402500
Q9WVK8	Cyp46a1	51214000	881	15991000	17227000	2922600	3011500	6119600	5942300
Q8JZW5	Sh2d5	51034000	882	10613000	11224000	3520800	2614500	11690000	11372000
P97352	S100a13	51020000	883	26460000	24561000	2929900	3510300	0	0
P48453	Ppp3cb	51019000	884	14360000	14653000	5874100	4151000	3519100	8462000
P08226	Apoe	50988000	885	21248000	21006000	2557100	3611200	772330	1793400
P18572	Bsg	50903000	886	16261000	17107000	4742800	2389600	4555000	5847700
Q9QUP5	Hapln1	50591000	887	16562000	16765000	4605900	2374500	3488200	6794300
Q8CGK7	Gnal	50486000	888	14632000	14730000	3198400	2630700	8310600	6983900
Q9R0Y5	Ak1	50408000	889	13682000	15031000	4104300	3696600	6517900	7376100
Q9Z2I2	Fkbp1b	50395000	890	17956000	17017000	6014700	3062500	5403300	941210
Q9D3A9	Ttyh1	50250000	891	6990700	24588000	3919400	2910500	5065900	6776200
Q8BNY6	Ncs1	50065000	892	1041200	722080	8533600	7513600	17301000	14954000
Q07076	Anxa7	49940000	893	16561000	16646000	7106000	6282400	1447100	1897400
P54823	Ddx6	49748000	894	14559000	12937000	7090900	6179400	4063500	4917800
Q99KB8	Hagh	49576000	895	16640000	15610000	4889000	3795200	4855200	3786800
Q99PU5	Acsbg1	49537000	896	15276000	14602000	4112100	2954100	7012900	5580800
Q8VHI6	Wasf3	49246000	897	17432000	16363000	3179600	1442800	3954800	6873000
P49312	Hnrnpa1	49070000	898	20801000	18057000	2870000	3473200	1731200	2136900
Q61035	Hars	48956000	899	13619000	14535000	6791700	5591900	3244800	5173000
Q9QZD9	Eif3i	48933000	900	19746000	19326000	3825300	2730500	1421600	1883700
Q8R1B4	Eif3c	48925000	901	17692000	17434000	5525100	4897500	1521400	1854400
Q9R1R2	Trim3	48819000	902	16970000	17496000	6102300	4006300	2722200	1522900
Q9CYH2	Fam213a	48757000	903	16593000	16465000	3804000	3352100	3644600	4898200
P61957;Q9Z172	Sumo2;Sumo3	48628000	904	24330000	24298000	0	0	0	0
Q9JKV5	Scamp4	48623000	905	10017000	9162000	4896200	6058600	10073000	8417200
Q9CQF9	Pcyox1	48451000	906	18506000	21097000	1967500	1476100	2342300	3063000
Q9CYZ2	Tpd52l2	48366000	907	8363200	9715000	3555200	3837900	12799000	10095000
Q8R010	Aimp2	48208000	908	8457400	10568000	9157000	6891700	6343700	6790700
Q9D7M1	Gid8	48170000	909	20505000	17536000	2032200	2061300	3196200	2839900
Q9D1F4	Akt1s1	48102000	910	6978500	7380400	5555000	4425600	12592000	11170000
Q8BWY3	Etf1	48095000	911	12808000	12814000	6143800	5109800	5678700	5539600
Q9DBP5	Cmpk1	47937000	912	16081000	13097000	3308900	2175200	6753500	6520800
P28667	Marcksl1	47719000	913	23714000	24004000	3311100	3511100	3510300	331700
P13020	Gsn	47634000	914	21116000	19058000	3149300	3670700	415860	224660
Q3UNH4	Gprin1	47493000	915	17027000	16717000	2175200	1967200	4071500	5535400
Q9CQR6	Ppp6c	47477000	916	17325000	15854000	3633800	3575300	3542100	3546500
Q6NXK7	Dpp10	47198000	917	12049000	12556000	3915600	3006000	7330300	8340900
O35075	Dscr3	47116000	918	19139000	14362000	4341800	2231100	4613000	2429000
Q921I1	Tf	47112000	919	18615000	17721000	5098000	3657800	1268600	752280
O89023	Tpp1	47085000	920	12569000	11863000	8610500	4761800	4192300	5089200
Q64253	Ly6e	47083000	921	5602800	5347100	8305400	6981900	11042000	9803800
Q9CWK8	Snx2	47072000	922	12807000	12556000	3586300	2838400	7401900	7882600
Q9Z0N1	Eif2s3x	47015000	923	14336000	12113000	7979000	5977700	3257600	3352100
P11627	L1cam	46881000	924	14841000	13112000	3124800	1586200	7637000	6580400
Q8CAA7	Pgm2l1	46866000	925	15720000	14897000	3664900	3778600	3431100	5373500
O88653	Lamtor3	46812000	926	15221000	14732000	5963100	6045600	2949600	1900900
Q7TQI3	Otub1	46559000	927	12920000	12007000	3582200	3557500	4361400	10132000
Q9QYS2	Grm3	46487000	928	11067000	10719000	2973900	3488100	9837100	8402200
Q9DB27	Mcts1	46219000	929	10077000	9411400	6051300	2485600	9223000	8970400
P97821	Ctsc	46199000	930	16975000	17678000	6090300	5123600	332060	0
Q9D7X3	Dusp3	46029000	931	16561000	16754000	2937200	2946300	4846700	1982700
P11438	Lamp1	46005000	932	19540000	20321000	2986200	1559300	999900	598890
Q9EP69	Sacm1l	46000000	933	16581000	13763000	2048200	1216600	5144300	7247500
O08919	Numbl	45873000	934	14783000	15616000	3475600	2330400	4809100	4858400
Q9D8U8	Snx5	45823000	935	9362700	9011400	7979200	4138300	8516700	6814700
Q9Z204	Hnrnpc	45810000	936	15147000	16016000	4105200	4091600	2570700	3880300
Q60996	Ppp2r5c	45596000	937	11210000	9514100	6260400	3530600	5779100	9301700
P09671	Sod2	45577000	938	13197000	12868000	7666400	5366500	4928700	1550000
Q8JZQ9	Eif3b	45430000	939	17313000	17805000	3096900	3513700	2837100	864670
Q9JIF0	Prmt1	45346000	940	19552000	17541000	2836600	2241800	1727300	1447300
P63080	Gabrb3	45296000	941	13491000	14911000	4627900	3577400	3943900	4743900
Q9DBC7	Prkar1a	45291000	942	13639000	16028000	4700600	3937500	2277600	4707800
Q9WVA2	Timm8a1	45262000	943	19417000	20857000	1905300	3083000	1480500	0
Q8BU30	Iars	45230000	944	15850000	15593000	4533700	3386200	2273200	3594900
Q9QZ73	Dcun1d1	45066000	945	12405000	12051000	5125600	4834800	7077700	3571800
Q9EQU5	Set	44984000	946	18026000	19330000	3799100	3828900	0	0
Q99P58	Rab27b	44802000	947	13637000	13259000	2346800	1958700	6202400	7397200
P12660	Pcp2	44751000	948	17861000	15413000	6488300	4988600	0	0
Q9D328	Tmem35	44713000	949	12369000	14062000	1459700	3425200	8683800	4713900
Q9QYB8	Add2	44633000	950	14092000	13770000	2131700	1746000	6226000	6666700
Q8BXR1	Slc7a14	44377000	951	10925000	9879200	4083600	3551900	8971800	6965000
Q8CI71	Ccdc132	44317000	952	14847000	14687000	3677500	2675300	4277400	4153200
Q3UHX2	Pdap1	44304000	953	19857000	17561000	2302600	3199800	1384200	934920
Q9CY27	Tecr	44162000	954	12564000	11114000	6002100	2937600	6953400	4591200
Q9JKK1	Stx6	44156000	955	16949000	18633000	1166800	2145900	1423500	3838300
Q6QWF9	Camk2n1	44034000	956	16881000	18186000	0	0	2697700	8968000
Q9JIG7	Ccdc22	43906000	957	13702000	12820000	12946000	2121900	1602900	713320
O08749	Dld	43832000	958	13860000	17402000	4077100	3607800	3625900	1258700
Q9CPT4	Mydgf	43827000	959	9790300	10074000	4550500	3047400	9249700	7115100
P28271	Aco1	43691000	960	10409000	12494000	4276400	4280200	6112400	6119400
P50114	S100b	43646000	961	12805000	12897000	3661900	2931800	5511200	5839200
Q8R127	Sccpdh	43628000	962	13276000	12520000	4509100	2066900	5058600	6197500
Q9DCC4	Pycrl	43431000	963	17599000	16330000	4526200	3003800	1506700	3469300
Q9CR16	Ppid	43295000	964	12156000	15465000	2738300	4823000	3580300	4532100
Q99MN1	Kars	43205000	965	15822000	13589000	5634800	4784800	1643200	1731400
P32921	Wars	43163000	966	15113000	15518000	3531300	3046000	3317900	2636800
Q91Z53	Grhpr	43089000	967	12224000	11007000	4754300	4263800	4823700	6015600
P31648	Slc6a1	43081000	968	12491000	12431000	2351200	1785100	5325300	8697200
O70252	Hmox2	42795000	969	12944000	11498000	3527600	4548800	5283400	4993800
Q9QZX7	Srr	42777000	970	12027000	11384000	2205800	1423400	7173200	8563700
Q91ZR1	Rab4b	42642000	971	12434000	13146000	1490500	2651700	2544400	10375000
O08914	Faah	42425000	972	13445000	14164000	3701500	2148300	5063500	3903400
D3YVF0	Akap5	42341000	973	14173000	14263000	3750400	3655500	2025200	4474100
P84084	Arf5	42170000	974	19763000	16747000	2399200	1233000	2027500	1491000
O54734	Ddost	42107000	975	9715400	8949000	5009700	3172000	7583700	7677200
Q9EPN1	Nbea	42102000	976	15158000	15168000	3511600	2688300	2822200	2754000
P11404	Fabp3	42097000	977	10309000	10921000	2372100	2639800	8487900	7367600
Q8BGN3	Enpp6	41959000	978	15316000	15342000	2748000	2293700	2775100	3484100
Q80WQ2	Vac14	41835000	979	14187000	14161000	3572100	2744500	3412000	3758800
Q61768	Kif5b	41750000	980	14845000	15434000	3881500	3271700	2106600	2210700
Q7TMB8	Cyfip1	41733000	981	11150000	10193000	4584100	3335600	6181600	6289400
O54962	Banf1	41507000	982	31835000	9672400	1326300	6503300	6230500	2207500
P16054	Prkce	41364000	983	19104000	19111000	193150	368930	1602700	984150
P53810	Pitpna	41350000	984	12764000	14151000	3736200	2591400	3049300	5058700
Q9D7A6	Srp19	41191000	985	18401000	15110000	3275100	2821600	1582700	899410
Q9CWJ9	Atic	41175000	986	13761000	14003000	4023400	3189800	3068600	3128800
Q9D5V5	Cul5	41099000	987	15144000	14766000	3078800	2537400	2794500	2778100
Q8C754	Vps52	41046000	988	13972000	13084000	3527300	3184700	3653500	3623900
Q8C8R3	Ank2	41028000	989	11847000	11945000	3092300	2492600	5854600	5796800
Q8CCN5	Bcas3	41013000	990	12099000	12502000	2943000	2670600	7021600	3777100
Q8C996	Tmem163	41012000	991	13365000	11526000	3181800	3674000	4378900	4887100
O88343	Slc4a4	41002000	992	15354000	14023000	1760000	1455200	4580300	3830200
Q9CRY7	Gdpd1	40955000	993	14475000	13880000	3495800	3599800	4014400	1490000
Q9EPU0	Upf1	40890000	994	15750000	15661000	3212100	2465900	2236200	1565100
Q9R1C6	Dgke	40710000	995	9796700	9211300	3737700	3435600	8286000	6242600
Q5NCF2	Trappc1	40455000	996	6510300	5077000	4572200	3784200	11023000	9487600
Q60875	Arhgef2	40382000	997	16550000	13591000	3077100	2240300	2928000	1995300
Q9CQI3	Gmfb	40367000	998	11519000	10652000	4096400	1721200	3908000	8470700
Q3UPL0	Sec31a	40355000	999	12280000	10079000	7039100	5064600	3298200	2594300
P10518	Alad	40344000	1000	10822000	10196000	9482800	6533000	2028600	1280700
P70280	Vamp7	40268000	1001	12236000	11363000	2385300	2222900	6707800	5353400
Q60780	Gas7	40204000	1002	16969000	15617000	1866100	1347300	3083700	1321400
P47199	Cryz	40136000	1003	14688000	12750000	2874800	3353700	3043300	3425900
Q9EPW0	Inpp4a	39792000	1004	15973000	15610000	2881700	2630700	1339700	1357000
Q9D1G5	Lrrc57	39610000	1005	13319000	13282000	2508300	2274200	4019300	4207700
F6SEU4	Syngap1	39417000	1006	11369000	11149000	3090000	2800800	5453300	5554700
Q9Z239	Fxyd1	39288000	1007	21223000	18065000	0	0	0	0
P56399	Usp5	39284000	1008	11283000	12267000	2855200	2242300	6143000	4493500
Q8CGF6	Wdr47	39104000	1009	13185000	12264000	3649100	2489400	3958500	3557000
Q61301	Ctnna2	39086000	1010	10191000	10840000	3282200	2491600	6586600	5694200
P28661	Sept4	39031000	1011	12579000	12681000	3777200	3697500	3156400	3139900
Q8BYZ1	Abi3	39024000	1012	15303000	16324000	2221400	4917200	258160	2347800
Q8BQP9	Rgs7bp	39016000	1013	11679000	11434000	2459600	2810300	5859700	4773300
Q03137	Epha4	38998000	1014	10357000	9777800	3305400	3230900	6208500	6118500
Q9WUB3	Pygm	38997000	1015	14165000	13920000	3980200	4051400	2198800	681430
P61922	Abat	38978000	1016	12272000	16349000	4608000	3840700	1223800	684500
P70336	Rock2	38903000	1017	14058000	14404000	3020100	2847100	3027400	1545700
Q6A0A9	FAM120A	38807000	1018	23903000	12713000	1131300	757540	302580	1888600
Q80VD1	Fam98b	38659000	1019	15145000	16558000	2435500	3272900	633730	614160
Q9WV60	Gsk3b	38556000	1020	11779000	15719000	2281100	2515600	2504400	3757000
P58404	Strn4	38499000	1021	12193000	11651000	2530900	2125100	5811100	4188300
P70699	Gaa	38324000	1022	13513000	13365000	4596400	3109500	2057700	1682600
O88745	Scrg1	38317000	1023	11931000	11342000	2472800	2376500	6100700	4093200
P62071	Rras2	38299000	1024	14572000	13416000	1553600	1635800	3371200	3749400
Q9CQW1	Ykt6	38236000	1025	8848400	6507400	3185100	1397800	10332000	7965300
Q60598	Cttn	38171000	1026	10829000	9743600	3801700	3767900	5247200	4781600
P62317	Snrpd2	38057000	1027	18206000	14874000	2402400	1969800	605150	0
P63073	Eif4e	38019000	1028	14637000	13584000	1858900	1332900	2752300	3854000
P61028	Rab8b	37976000	1029	12874000	13348000	2754300	515610	4790500	3693500
Q8BV13	Cops7b	37913000	1030	16102000	16484000	2346300	2962200	18909	765490
Q3UHD9	Agap2	37827000	1031	10858000	10373000	3206600	1844200	7077500	4467700
O35239	Ptpn9	37708000	1032	8293000	7934900	3559700	2845200	6699400	8375600
Q8C0P5	Coro2a	37618000	1033	10745000	10180000	3661800	3450800	5347700	4232300
Q9QZE5	Copg1	37505000	1034	13831000	14328000	4451400	3221000	821880	851790
Q6NS52	Dgkb	37500000	1035	10307000	10230000	2281400	1231400	6915900	6534500
P48036	Anxa5	37416000	1036	14050000	13461000	2614500	1902200	3150100	2237500
Q8CCB4	Vps53	37266000	1037	11487000	11165000	2780000	2856800	5125900	3851000
Q9R0Q7	Ptges3	37243000	1038	14141000	14349000	1533800	1128100	4041700	2049500
P34928	Apoc1	37237000	1039	11959000	10772000	6627900	4737200	3140700	0
Q8R4E6	Purg	37228000	1040	12373000	12166000	5130800	3993300	2349700	1215200
Q9D0F9	Pgm1	37212000	1041	9960200	10382000	5302300	4065200	4048600	3453700
Q9QZM0	Ubqln2	37198000	1042	12732000	11490000	1874200	2774300	5177800	3150200
P27546	Map4	37144000	1043	14857000	14637000	1885800	1849100	1859200	2056000
Q8R071	Itpka	37116000	1044	11801000	12125000	3334800	2212600	3811500	3831100
P28798	Grn	37029000	1045	13885000	14671000	3298300	3543500	985500	645290
Q9CQI6	Cotl1	37011000	1046	12446000	15397000	2008200	893550	4190200	2076600
P70414	Slc8a1	36938000	1047	12029000	10879000	2063600	2909500	5530800	3527100
Q91YQ5	Rpn1	36814000	1048	13919000	13386000	2302500	1905100	2640700	2660500
Q9D289	Trappc6b	36636000	1049	6163100	5355400	6126900	4765600	8098700	6126400
Q9D6R2	Idh3a	36615000	1050	13263000	15842000	4309700	2727000	52124	420990
Q9CR67	Tmem33	36485000	1051	8953000	8471700	4183300	3113900	11763000	863330
Q9CQA1	Trappc5	36459000	1052	10518000	9072200	2602100	1748900	4562400	7955400
Q9CR00	Psmd9	36313000	1053	8077200	8534200	3322800	4891000	5812200	5675600
P63089	Ptn	36282000	1054	13911000	11956000	3082900	1764600	3022100	2545500
Q99JX4	Eif3m	36280000	1055	14221000	13484000	4073100	2788300	1387000	326430
Q8BUR9	Mzt1	36069000	1056	17139000	18930000	0	0	0	0
Q91W89	Man2c1	35963000	1057	12229000	11538000	2560900	3304900	3327600	3002500
P42859	Htt	35952000	1058	12720000	13378000	2565000	1997400	2631100	2660300
Q6P9K8	Caskin1	35876000	1059	10677000	10765000	3049800	2519000	4711400	4153600
Q8CHT1	Ngef	35790000	1060	11140000	10921000	1999700	2355600	4060000	5313600
P55258	Rab8a	35771000	1061	8587600	7683600	4315100	3095900	7488100	4600600
Q5DTY9	Kctd16	35750000	1062	7777800	7782400	3872300	3999200	6382800	5935700
O35083	Agpat1	35715000	1063	10513000	10918000	3497500	1546100	2810300	6429700
Q8C419	Gpr158	35708000	1064	10745000	10155000	2390600	1955700	5356700	5105000
Q00558	F8a1	35652000	1065	10676000	10222000	4490700	3058900	4093000	3110900
P69566	Ranbp9	35631000	1066	12084000	10949000	2553600	3139100	4454700	2451000
Q9JLN9	Mtor	35516000	1067	10508000	10840000	2996300	2741800	4274700	4155600
O70310	Nmt1	35468000	1068	15224000	15134000	1670200	1498000	1118900	822670
P60487	Pdxp	35394000	1069	9860100	7815000	3567100	3549300	5338700	5263300
P51880	Fabp7	35378000	1070	10599000	11551000	3014100	2078100	4120100	4015600
P17156	Hspa2	35357000	1071	10927000	9209600	3844200	3695900	4287000	3393600
Q9CQ22	Lamtor1	35152000	1072	9392000	10219000	1182400	2066900	5636300	6656100
P61967	Ap1s1	35083000	1073	11566000	10531000	3879900	4078100	1528800	3499000
P70372	Elavl1	35076000	1074	16035000	13482000	3689900	1868600	1276100	2877800
Q9D4H8	Cul2	34971000	1075	14082000	12945000	1635000	1980100	2152300	2176400
Q9DC51	Gnai3	34912000	1076	12616000	12224000	1135900	2560700	2098500	4276400
O08795	Prkcsh	34857000	1077	13922000	13769000	1568100	1881400	1893700	1822400
Q8CA95	Pde10a	34810000	1078	10730000	10580000	1626100	1801000	4681400	5392400
Q9JKY5	Hip1r	34724000	1079	14577000	16982000	302410	396970	1327500	1137900
Q68FL6	Mars	34602000	1080	12685000	11160000	3364100	3053400	2115800	2223600
P20444	Prkca	34489000	1081	13454000	12453000	2029200	2345700	1714800	2492700
Q9JMF3	Gng13	34470000	1082	9726800	9878900	2442900	1346300	6343900	4731200
Q91YX5	Lpgat1	34358000	1083	7232900	7321600	2918600	1630100	5003400	10251000
P31230	Aimp1	34316000	1084	15109000	13911000	2113600	1614800	951280	616190
Q640R3	Hepacam	34286000	1085	12460000	8516300	2970300	1949200	4161900	4227800
P60469	Ppfia3	34244000	1086	12165000	12434000	1195800	1725100	4229400	2494400
Q9D1A2	Cndp2	34138000	1087	12347000	12761000	2206900	3278700	1995600	1548600
Q8BFZ9	Erlin2	34127000	1088	13930000	14010000	1212300	802990	2521000	1650000
Q9ER72	Cars	34062000	1089	13744000	14289000	2488700	2186700	926950	427070
Q9EPK7	Xpo7	34053000	1090	11818000	12727000	3985200	2520800	1417200	1585200
Q6NZL0	Soga3	34003000	1091	12146000	11426000	2051600	2739200	3408000	2231800
P15209	Ntrk2	33858000	1092	9343200	10242000	2770700	3223400	3846400	4432000
Q3THS6	Mat2a	33829000	1093	12303000	12838000	2692500	2531500	1843000	1621200
Q9DBG6	Rpn2	33788000	1094	10077000	9410200	3076600	2486900	2963000	5774400
P62307	Snrpf	33765000	1095	16129000	17636000	0	0	0	0
Q9CPU4	Mgst3	33646000	1096	10511000	10146000	1573200	604400	5148000	5663600
Q8R0S2	Iqsec1	33603000	1097	9536100	9091600	3671500	2693000	5407300	3203900
Q62433	Ndrg1	33596000	1098	9566400	9302100	2248800	1976800	4287200	6214700
P49962	Srp9	33469000	1099	12856000	12162000	4523200	2510800	1417600	0
Q9CPU0	Glo1	33457000	1100	7246100	7281600	3923000	3144200	4997700	6864700
Q9D0M1	Prpsap1	33442000	1101	7969900	7303100	3663000	3414600	3676700	7415200
Q8BVI5	Stx16	33410000	1102	9103800	8540700	3326800	1843000	5749400	4846000
Q8VE62	Paip1	33346000	1103	11384000	9879900	4214900	2451500	2611900	2803900
Q8C522	Endod1	33236000	1104	10962000	10509000	2367900	1836700	4581400	2978700
Q8CF66	Lamtor4	33236000	1105	9513000	8640400	3549900	5092100	6440600	8947500
Q6PGN3	Dclk2	33189000	1106	11137000	10351000	3002900	1788400	3543000	3367800
Q00612	G6pdx	33134000	1107	12794000	11254000	3330100	2495700	1856800	1403400
Q8K400	Stxbp5	33059000	1108	9109400	9368600	2397300	1772500	4793200	5617500
Q9CQ79	Txndc9	33049000	1109	8598200	9271000	2966900	1484100	4047100	6681600
Q9DCZ1	Gmpr	33012000	1110	14406000	13228000	2848800	2440200	1640700	89303
P17439	Gba	32846000	1111	15603000	13404000	1826600	1748700	263680	0
P51807	Dynlt1	32662000	1112	14912000	15383000	771010	1536000	1596300	859560
Q8BP92	Rcn2	32647000	1113	13832000	10842000	3609700	945840	2157100	1260100
Q9D8Y0	Efhd2	32634000	1114	4233500	4081600	3012400	2662800	7861500	10782000
Q99LR1	Abhd12	32610000	1115	13452000	12453000	391320	311430	2451500	3550600
P61222	Abce1	32577000	1116	11335000	10698000	2873600	2539300	3377900	1753900
O54865	Gucy1b3	32480000	1117	8203400	7477400	1672200	1390200	2698000	11039000
Q91V09	Wdr13	32469000	1118	7945000	8003000	2938400	1681200	6034200	5867400
Q9Z1Q2	Abhd16a	32343000	1119	6822000	6190600	3329500	2582200	5997800	7420800
Q9EPJ9	Arfgap1	32316000	1120	13345000	13654000	624010	1043900	2493400	1155900
Q8CGY8	Ogt	32274000	1121	9704500	9148100	4011300	2806600	3707800	2895400
Q5DTL9	Slc4a10	32265000	1122	9318100	8487600	2250600	1531700	6056700	4620600
Q99KX1	Mlf2	32201000	1123	12652000	17481000	887410	337220	843440	8674800
Q9JLB0	Mpp6	32153000	1124	5493600	6854500	2643400	2377400	6118300	8666200
Q91VE0	Slc27a4	32140000	1125	9303500	8803700	1728400	1463100	6127500	4714100
Q8VHH5	Agap3	32089000	1126	12002000	10852000	2594900	2149900	2208400	2282800
Q6PA06	Atl2	32071000	1127	11458000	10771000	3181000	1988200	2423900	2249100
Q99MK8	Adrbk1	32060000	1128	10904000	9274200	2950700	1985100	4003500	2942500
Q9CRC9	Gnpda2	32006000	1129	13804000	13049000	1818200	2069800	480780	784710
Q9QUR7	Pin1	31949000	1130	9363000	13270000	850930	1080400	4292100	3092100
P27601	Gna13	31921000	1131	9319000	9402700	1930800	1516400	5108500	4644200
Q9D819	Ppa1	31826000	1132	8907300	7074400	4008200	4286700	4885900	2663200
O70591	Pfdn2	31810000	1133	6729800	7509000	2661300	4729000	5757700	4423300
Q9JKR6	Hyou1	31712000	1134	11332000	11409000	2340000	1543700	3243000	1843800
Q3UHD6	Snx27	31687000	1135	8360600	9569800	4068800	3857700	3243400	2587100
Q8BG73	Sh3bgrl2	31603000	1136	4074500	3881700	8005400	5204200	5274900	5162300
Q9JKW0	Arl6ip1	31449000	1137	14190000	17260000	292270	0	769730	336870
Q3UUG6	Tbc1d24	31363000	1138	10414000	9852400	1507900	1621500	4360600	3606600
Q30KP3	Defb20	31352000	1139	0	0	7051000	0	13365000	10936000
O89086	Rbm3	31291000	1140	15938000	15353000	5847200	4697300	2573700	779760
P62869	Tceb2	31238000	1141	11840000	19398000	8925200	6840400	15860000	11132000
Q8CIG8	Prmt5	31167000	1142	11776000	11037000	1453300	1602800	2860100	2437900
Q8BTG7	Ndrg4	31084000	1143	5774900	6707500	3194100	3328700	5750500	6328800
B1AXV0	Frrs1l	31064000	1144	7564700	6277200	746730	441650	8429900	7603400
Q60597	Ogdh	30867000	1145	12722000	13718000	1970100	1662300	323690	470900
Q9DBT5	Ampd2	30787000	1146	10379000	10790000	2104700	1565200	2413700	3533800
Q6P8X1	Snx6	30747000	1147	8905100	9092200	2887500	1940000	4024400	3898200
O35465	Fkbp8	30717000	1148	11550000	11108000	1251200	2817400	2338600	1651800
Q9CZY3	Ube2v1	30689000	1149	10589000	10921000	1186100	1931000	3541600	2520300
O35954	Pitpnm1	30681000	1150	11732000	11355000	2321500	2325400	1708000	1238200
O88998	Olfm1	30553000	1151	9377500	9216400	2349200	1906800	3977700	3725200
Q8BJY1	Psmd5	30438000	1152	12474000	12056000	1961000	3058000	197360	690810
Q91WK2	Eif3h	30424000	1153	10414000	14396000	1912700	1840200	1149700	710970
Q9D958	Spcs1	30409000	1154	6216000	6312000	3134100	3561400	7208400	3976600
Q9WTM5	Ruvbl2	30395000	1155	12878000	12218000	1697800	1785700	1448400	367130
E9Q3L2	Pi4ka	30353000	1156	8115500	7444400	1870400	1984700	6134300	4803900
Q9WU78	Pdcd6ip	30321000	1157	10424000	10908000	2150500	1974500	2817300	2046300
Q80Y86	Mapk15	30294000	1158	4683500	5084400	4470900	4427100	1520700	10107000
P0C7L0	Wipf3	30277000	1159	6485800	6074600	1667600	1912900	7804400	6331600
P63158	Hmgb1	30268000	1160	7669300	8321100	3222100	1695700	5321800	4038300
Q3UHD2	Gfod1	30248000	1161	7378800	6291400	3287900	2120800	6438400	4731000
Q80U28	Madd	30199000	1162	9134600	10134000	2034300	1696100	3350100	3850300
Q8R2Y0	Abhd6	30185000	1163	10212000	12256000	2628400	1322000	1747200	2019600
Q8BH57	Wdr48	30145000	1164	13306000	13123000	539770	559200	1341300	1276100
Q9ESN6	Trim2	29975000	1165	11294000	10442000	1857900	1857100	1951000	2573000
Q8K310	Matr3	29968000	1166	12663000	12869000	1863100	1722400	427010	423220
Q8BMA6	Srp68	29933000	1167	11528000	11416000	3075100	1728800	863830	1320500
P24529	Th	29908000	1168	9216000	10267000	4219800	2988300	2081300	1134800
Q99KH8	Stk24	29883000	1169	9195700	9584000	1829000	887760	4597600	3788700
Q9Z1L5	Cacna2d3	29860000	1170	5622500	5630100	4353700	2979100	4911000	6363800
Q8VIJ6	Sfpq	29803000	1171	13871000	14003000	1360300	458450	70517	39447
Q6PAK3	Prmt8	29711000	1172	12515000	10812000	1574200	955420	2140000	1713800
Q03958	Pfdn6	29630000	1173	9203400	8276700	2267400	2329000	3605100	3948500
P98086	C1qa	29548000	1174	11910000	9972400	3027800	1122300	2017800	1497400
O88448	Klc2	29536000	1175	9839000	9833900	3552300	2708600	2000000	1602300
Q8R5M8	Cadm1	29494000	1176	12752000	9394900	2237600	471040	3296800	1341700
Q60902	Eps15l1	29469000	1177	9001200	8589900	2584500	1966500	3937500	3389000
O88384	Vti1b	29447000	1178	12198000	12478000	634280	816560	1482400	1838300
P68037	Ube2l3	29446000	1179	12672000	14100000	16926000	278630	1702200	692980
Q6PDS3	Sarm1	29433000	1180	9759100	9678200	2574900	2416700	2323100	2680600
P22723	Gabrg2	29412000	1181	4496700	7854400	1588000	1236600	8748700	5488000
P47809	Map2k4	29314000	1182	6460800	6769200	2684200	2646300	5001600	5751900
Q9Z0V2	Kcnd2	29251000	1183	6512700	6439100	1091200	1546000	5213300	8448500
Q62348	Tsn	29218000	1184	13589000	13606000	1333600	689830	1076700	773650
Q921F2	Tardbp	29189000	1185	10287000	9398000	3977300	3728100	1798300	0
Q9D1L9	Lamtor5	29147000	1186	16197000	12950000	9305300	5136800	6095200	3348800
Q9WTR5	Cdh13	29122000	1187	11156000	10467000	2016000	1464500	2092200	1926600
Q920Q6	Msi2	29077000	1188	12075000	11149000	2986900	1157500	740610	968630
Q8BLR2	Cpne4	29066000	1189	6814700	7369000	2106600	1126700	5399300	6250200
P14576	Srp54	29033000	1190	8409500	8534900	3254000	2995000	3551900	2287800
Q3TCN2	Plbd2	29027000	1191	10761000	10717000	3755500	2343300	698940	750820
Q9JLJ2	Aldh9a1	28973000	1192	10257000	8923900	3518600	2616100	1921500	1735900
Q9WTX6	Cul1	28940000	1193	12287000	11787000	1342700	1237900	1255400	1030800
Q80UJ7	Rab3gap1	28872000	1194	12301000	12228000	1594600	1557000	613840	578090
P62311	Lsm3	28667000	1195	12162000	10295000	3709100	2500400	0	0
Q5SSM3	Arhgap44	28642000	1196	7774400	7494800	1817700	2701700	5400400	3453500
Q80X80	C2cd2l	28611000	1197	10242000	9562200	852880	687300	3943800	3323300
Q8BLC3	Lypd1	28611000	1198	8853400	9284800	2416900	1335500	3412800	3307900
Q9DC07	Nebl	28502000	1199	11466000	11193000	575120	1140900	2412300	1714800
Q9CZ42	Carkd	28437000	1200	8185600	9318600	2167100	1991200	3021700	3753400
Q5DQR4	Stxbp5l	28349000	1201	9320400	9171500	2138600	2036100	2939800	2742300
Q8BLY2	Tarsl2	28318000	1202	9571100	10512000	3271100	2819600	980440	1163700
Q06138	Cab39	28305000	1203	5981500	6729000	2145300	1364000	6330400	5755200
Q920P5	Ak5	28275000	1204	9548700	10348000	1773900	1664800	2206900	2732000
Q99020	Hnrnpab	28183000	1205	12017000	11840000	1586400	1569900	832720	337090
P60521	Gabarapl2	28182000	1206	9886500	9431800	2132400	1433400	3701800	3728800
P63137	Gabrb2	27999000	1207	8622100	9239100	2257800	1008300	2883000	3988800
Q5U3K5	Rabl6	27912000	1208	8384900	8637000	1956600	988900	5546200	2398600
Q9CX86	Hnrnpa0	27909000	1209	10186000	9439300	2764200	1957500	1692300	1870300
Q64444	Ca4	27908000	1210	9952500	10209000	3286600	2672700	0	1786900
Q61166	Mapre1	27882000	1211	11149000	10598000	2357700	1279100	1056400	1442100
O70172	Pip4k2a	27852000	1212	10223000	10088000	775560	1297500	1302200	4165100
Q9D4C9	Clvs1	27850000	1213	6767900	5788900	2054200	1652700	5144500	6441400
Q9CQJ6	Denr	27774000	1214	10746000	10984000	1253300	2622200	7812.6	2169700
Q60676	Ppp5c	27737000	1215	7888000	9411200	3360500	2193400	2756800	2127200
P58021	Tm9sf2	27692000	1216	11257000	11946000	1190900	471590	1111500	1715700
Q9CY50	Ssr1	27681000	1217	6658100	7679800	2579100	1828000	3508200	5428000
Q8BWF0	Aldh5a1	27678000	1218	11569000	11373000	2076000	1718300	358310	584220
Q9D0R8	Lsm12	27647000	1219	12665000	10994000	2595100	1394100	3368600	1662800
Q2M3X8	Phactr1	27633000	1220	11973000	11790000	867480	856120	1237800	909020
Q922R1		27622000	1221	5866600	5340200	3017700	2630900	5921800	4845200
Q8R0A7	Kiaa0513	27571000	1222	10222000	10681000	2271600	2231300	944100	1220700
Q9CXY6	Ilf2	27501000	1223	10093000	10566000	2019700	1761200	1612900	1448900
Q02819	Nucb1	27427000	1224	12281000	12357000	254650	411800	1006100	1117200
Q8BMJ2	Lars	27418000	1225	12210000	11674000	1057200	881580	867210	728190
P26039	Tln1	27345000	1226	10830000	10733000	2105500	2052900	611650	1011900
Q04690	Nf1	27262000	1227	8030900	8211100	1886700	1454700	3878400	3800600
P55088	Aqp4	27250000	1228	13206000	14044000	3955500	3015700	3747800	3128300
Q9CQH7	Btf3l4	27235000	1229	10784000	11987000	2088100	2375600	0	0
Q9CZ44	Nsfl1c	27214000	1230	9860000	10823000	1974700	1798200	1703100	1055200
Q61838	A2m	27089000	1231	11342000	9002000	2724500	2349200	806300	865470
Q8K4Q0	Rptor	26964000	1232	8218400	8819000	2266400	1719900	3483600	2456800
O88587	Comt	26917000	1233	10331000	10058000	1313200	1031800	2260800	1922000
Q9JM52	Mink1	26903000	1234	7223800	7229500	1388900	1273700	4825500	4962100
Q148V7	Kiaa1468	26844000	1235	7520900	7971400	2253000	1510500	3791900	3796300
Q8BHD0	Rab39a	26736000	1236	7023800	7617500	2418000	3111500	2924300	3641200
Q8R3R8	Gabarapl1	26729000	1237	17240000	9489000	4349400	2826800	5628500	6046900
Q9WTN0	Ggps1	26718000	1238	10155000	10899000	2192100	1261900	1045700	1163700
Q8BMG7	Rab3gap2	26674000	1239	8914800	10327000	2488600	2294800	1632100	1016800
O55106	Strn	26647000	1240	8180500	8670000	1126400	1046100	4646700	2977400
Q8BH43	Wasf2	26622000	1241	8525600	9104500	2972900	4555800	770970	692590
Q9WUM5	Suclg1	26529000	1242	12274000	12514000	2275600	2601800	1002400	738920
Q02105	C1qc	26528000	1243	8995600	9742200	1873900	1816100	1830900	2269100
Q64436	Atp4a	26501000	1244	26215000	0	0	0	286030	0
P23927	Cryab	26488000	1245	3146600	5571300	3476800	1281700	5803700	7208000
Q9QWY8	Asap1	26365000	1246	7663900	7744300	2380800	2383700	3368400	2823800
Q3TDD9	Ppp1r21	26281000	1247	11290000	9258200	1896100	2003400	1146000	687350
Q3B7Z2	Osbp	26256000	1248	10603000	10288000	2115200	1425700	1152300	671740
Q9Z0H8	Clip2	26218000	1249	11338000	10249000	765710	544110	1720200	1600200
Q8BHC1	Rab39b	26157000	1250	7323900	8192900	881370	1429700	5332500	2996700
Q8CHG7	Rapgef2	26143000	1251	9541600	8907200	2141600	1281200	1790300	2481100
Q99KF1	Tmed9	26093000	1252	5847800	5283700	1559800	2830400	3369200	7202000
Q5SWU9	Acaca	26018000	1253	9510400	9194200	1620800	1632200	2328500	1732000
Q9D7N9	Apmap	25985000	1254	10908000	11965000	548110	684850	578000	1301000
Q60872	Eif1a	25948000	1255	9803200	11638000	1667000	771970	1633800	433280
P63087	Ppp1cc	25932000	1256	10108000	9098800	1903100	1529800	1779200	1513600
O09159	Man2b1	25888000	1257	9733400	9044500	3000100	3225900	465300	418880
E9Q942	Smim13	25855000	1258	0	6271900	2575900	3932800	6748100	6326700
P97765	Wbp2	25839000	1259	3032800	2723400	2562800	1114300	15497000	6665200
P62835	Rap1a	25820000	1260	5103400	5304000	4277200	3357300	4114000	3663900
P47740	Aldh3a2	25572000	1261	8723300	8599600	2744700	1864900	2753700	886080
P60840	Ensa	25438000	1262	6214800	6111000	2599100	2176100	5243100	3093700
Q8C6G8	Wdr26	25417000	1263	10164000	9482800	1339100	1130000	2076000	1224700
O88952	Lin7c	25398000	1264	5971700	6208000	3233300	1744500	3354600	4885900
Q62393	Tpd52	25382000	1265	1529100	1502500	1820800	1944800	9193200	9391500
P23492	Pnp	25295000	1266	10917000	9544200	1382100	1727400	878080	845750
Q8BHN3	Ganab	25286000	1267	8407500	8250000	1507100	1084700	3570800	2466300
Q61233	Lcp1	25209000	1268	11260000	9178700	2399800	1562000	463160	345430
Q8K2K6	Agfg1	25196000	1269	7610800	6790200	1783600	2498100	3938100	2575200
Q63829	Commd3	25159000	1270	4393500	2870500	5974500	4559500	3434200	3926500
P45376	Akr1b1	25064000	1271	7116900	6555300	2097300	1255300	3810500	4229100
A2A690	Tanc2	25047000	1272	10224000	9590200	2894700	268100	1310900	759350
O55023	Impa1	25022000	1273	8960700	9690600	1704000	1160000	1711200	1795200
Q9CS84	Nrxn1	25002000	1274	8595100	7898600	1229400	1834700	3311500	2132600
Q99L47	St13	24986000	1275	11176000	10554000	1492800	740140	1012900	9806.2
Q6ZPQ6	Pitpnm2	24972000	1276	8795400	7952900	2028300	1483500	2725700	1986500
Q80X50	Ubap2l	24957000	1277	10534000	10468000	1589800	820630	1142400	402740
Q8JZY2	Commd10	24885000	1278	8022800	6358000	1998800	602280	4564900	3337700
Q7TT37	Ikbkap	24854000	1279	9063400	8408800	2162800	1426700	1877500	1914400
Q9QXT0	Cnpy2	24703000	1280	9717600	10061000	1068700	1144200	1438600	1273100
Q9ERF3	Wdr61	24701000	1281	11167000	10910000	1398000	1389500	538790	695860
A2AN08	Ubr4	24682000	1282	7563600	7627000	2108300	1735500	2856500	2790800
Q8K183	Pdxk	24675000	1283	3736200	3948700	4034400	7110100	3985500	1859900
Q9Z1Z2	Strap	24596000	1284	9242100	8885400	2361300	2604900	1502800	1590800
P14106	C1qb	24558000	1285	9925200	12079000	484660	819460	3952300	1249700
Q9WUP7	Uchl5	24548000	1286	9886800	9308800	1765900	1602400	1038400	945880
P70175	Dlg3	24529000	1287	7924800	9675600	1469100	801750	2110700	2547400
Q9CZW4	Acsl3	24504000	1288	7538600	7204200	2269100	459680	4460900	2571400
O08579	Emd	24465000	1289	7995100	8134600	553720	941070	4820400	2020000
Q9DBR3	Armc8	24399000	1290	8185600	7130100	1953800	2147300	2565000	2417500
P70333	Hnrnph2	24380000	1291	10648000	8499900	1821400	1389700	755050	1266100
Q8R1V4	Tmed4	24295000	1292	10848000	11172000	339160	529830	808420	597940
Q5SRX1	Tom1l2	24274000	1293	6991900	13269000	1164400	256450	1452800	2303800
Q68FL4	Ahcyl2	24268000	1294	10414000	8235400	1316100	1765100	1955500	582810
Q80YX1	Tnc	24235000	1295	8546400	8499500	1945200	1966800	1834000	1443400
P60824	Cirbp	24216000	1296	10782000	11019000	1405700	1009300	0	0
Q9CPQ1	Cox6c	24201000	1297	1058700	1206400	0	1449300	10365000	10121000
Q9CQV6	Map1lc3b	24189000	1298	12785000	11405000	24771000	20196000	24209000	22120000
Q9CZW5	Tomm70a	24137000	1299	7251500	8071100	1136900	898590	3238300	3540800
Q60829	Ppp1r1b	24060000	1300	8184900	7572800	1434600	1019100	2781100	3067400
Q71LX4	Tln2	24005000	1301	8124800	8563700	1773200	1588700	2465800	1488700
Q922Y1	Ubxn1	23899000	1302	8294700	8894500	310680	1461400	2533400	2404000
P97429	Anxa4	23897000	1303	10757000	10366000	1627100	1147000	0	0
Q9WTZ1	Rnf7	23884000	1304	6593800	12036000	0	5254700	0	0
E9Q401	Ryr2	23683000	1305	6886700	6589200	1814700	1378400	3509800	3504400
Q04519	Smpd1	23678000	1306	9538700	8796500	2945200	2129800	330220	267660
Q3UZP4	Svip	23670000	1307	5777900	6448100	2133900	1434000	3214700	4661300
Q9QZ06	Tollip	23606000	1308	8553900	6139900	1592400	204560	2731700	4383500
Q3U0V1	Khsrp	23576000	1309	11146000	10478000	705460	814520	0	432030
Q9D1M4	Eef1e1	23548000	1310	10171000	6351300	3108800	2364900	1552100	2814400
Q9Z1R2	Bag6	23540000	1311	8008600	7409300	1604900	2073500	2333300	2110200
Q8C2E7	Kiaa0196	23436000	1312	8924500	8371700	2036500	1708900	1632400	761850
Q3UGY8	Arfgef3	23275000	1313	8485100	7600700	2201300	1387600	1872200	1728500
Q9CPV9	P2ry12	23271000	1314	9600200	9324700	1233500	931230	1242000	939430
Q9ERG2	Strn3	23239000	1315	8242400	7655000	1452700	1833100	2047200	2008200
P28659	Celf1	23235000	1316	7907500	8294600	3228900	1680100	1322900	801190
Q9CR20	Ier3ip1	23168000	1317	0	0	6206700	1892700	7496500	7571600
Q9CQX2	Cyb5b	23167000	1318	6465600	4662000	5008900	5834600	241110	955030
Q811D0	Dlg1	23156000	1319	8165500	7910700	1587800	1538600	2037800	1915800
P20108	Prdx3	23137000	1320	10045000	9401700	1821900	1868200	0	0
Q8K386	Rab15	23129000	1321	10108000	9678000	929680	0	1689600	1653500
Q9CQS8	Sec61b	23125000	1322	11827000	11298000	0	0	0	0
Q99K48	Nono	23106000	1323	9973500	11726000	1406400	866250	0	56771
Q62186	Ssr4	23072000	1324	9344200	13727000	2756100	4142900	2241900	1019100
Q80WM4	Hapln4	23054000	1325	4309800	2361200	2153300	434630	7208000	6586800
P70670;Q60817	Naca	22980000	1326	7156900	5083500	4168700	4153800	132040	2285500
Q60900	Elavl3	22969000	1327	7863500	9460000	2635900	2496900	0	513200
Q8R0S4	Cacnb4	22949000	1328	7505400	7285500	1436500	930770	2217800	3572600
Q505F5	Lrrc47	22923000	1329	8031300	8403600	2170200	1043500	2256700	1017600
Q8CDG3	Vcpip1	22922000	1330	8621000	7701000	1385500	1374100	1974400	1866000
Q8BIF2	Rbfox3	22905000	1331	10860000	9749000	885850	1644700	651010	0
P32020	Scp2	22890000	1332	5538500	5480600	1631600	535940	4834900	4868700
Q9Z2C4	Mtmr1	22869000	1333	8278100	8339100	1365800	1630700	713160	2542200
Q99KW9	Itfg1	22862000	1334	9237500	9652600	1456300	788920	1726500	3257700
Q9WV32	Arpc1b	22857000	1335	10192000	10177000	1182100	1305300	2843000	3952700
Q9WVK4	Ehd1	22845000	1336	9149700	7173300	2487300	1901100	1402100	731120
Q922J6	Tspan2	22811000	1337	17730000	4096700	2134800	984720	0	0
Q921W4	Cryzl1	22792000	1338	5861700	6595900	2828300	1144700	4717700	1644200
Q8VDK1	Nit1	22722000	1339	7465900	6562900	2614400	1494500	1856100	2727800
P62806	Hist1h4a	22712000	1340	4019300	3968300	11932000	10780000	0	2382400
Q8C729	Fam126b	22626000	1341	6315800	7289700	769610	539910	4464400	3246700
Q60631	Grb2	22612000	1342	8414200	8618800	916540	1117200	738110	2806700
P62812	Gabra1	22606000	1343	8790100	5557500	1220500	748420	3662600	2626800
Q9Z1T6	Pikfyve	22590000	1344	1375400	21186000	28422	212160	107540	43329
Q9WTX2	Prkra	22577000	1345	5149400	5521600	1667400	1506000	7274100	1458700
Q4KMM3	Oxr1	22551000	1346	6571400	7741200	1465800	684140	2734200	3353700
Q8BKC5	Ipo5	22486000	1347	7586400	7394400	1634100	1138800	2467600	2264500
Q80UG2	Plxna4	22468000	1348	6470300	6177400	1958800	1483300	3396900	2981300
Q9D0J8	Ptms	22363000	1349	10841000	11522000	0	0	0	0
Q8BFT9	Svop	22308000	1350	9211300	8598100	787700	808060	2071800	831050
Q80VP1	Epn1	22172000	1351	6015900	6342400	1280000	1071900	4060900	3401200
P43274	Hist1h1e	22129000	1352	8818100	8987500	2333500	1989800	0	0
A2ARS0	Ankrd63	22105000	1353	5507600	5697500	1387000	1684700	4355000	3473500
P08003	Pdia4	22064000	1354	10749000	10234000	1117200	259180	398990	423350
O35682	Myadm	22058000	1355	10456000	11555000	13801	14956	33203	2217600
P61329	Fgf12	22051000	1356	5182300	4118200	1352700	971050	4534900	5892100
Q9QVP9	Ptk2b	22038000	1357	5482100	5410700	1554600	1820900	4636200	3133800
Q921H8;Q8VCH0	Acaa1a;Acaa1b	21933000	1358	6193600	6281700	1410100	1019800	3946900	3081000
Q8VHW2	Cacng8	21794000	1359	8726800	9129400	940100	3141800	2997800	10399000
Q91YJ2	Snx4	21727000	1360	6310500	6511500	1332400	1183300	3129300	3260400
P56695	Wfs1	21703000	1361	6472600	6295500	1607600	1351600	3044800	2931000
P35283	Rab12	21686000	1362	4132900	4067000	2430700	1137400	4916900	5000700
Q3UH60	Dip2b	21650000	1363	9081600	8161700	997930	893320	1190900	1324500
Q8BG94	Commd7	21617000	1364	7814100	6389500	2938500	2286700	1679900	508820
Q5SSL4	Abr	21585000	1365	8358000	8039200	764890	573110	2108500	1740900
Q91ZP9	Necab2	21579000	1366	7157400	9049100	2420700	2032400	403730	515550
Q7TQK5	Ccdc93	21528000	1367	9164400	9692600	1184700	787740	698790	372090
P00405	Mtco2	21494000	1368	7139400	5884700	1937400	1385500	3057500	2089500
P09542;P05977	Myl3;Myl1	21493000	1369	9600700	10450000	485290	956420	1372100	1312100
P61022	Chp1	21492000	1370	8258300	6705800	1177800	1255400	1422800	2672200
Q6ZQ82	Arhgap26	21469000	1371	7164400	6959600	1214300	1789400	1986900	2354000
Q812A2	Srgap3	21469000	1372	6896500	7939400	1254600	796480	2379100	2203200
Q8VHJ5	Mark1	21416000	1373	8822500	8559800	752410	480920	1675900	1124200
P56391	Cox6b1	21315000	1374	4716200	11877000	1151900	1138900	2431200	3084800
P26040	Ezr	21307000	1375	7637700	7240700	1918000	1224200	1806000	1480500
P97950	Rab33a	21263000	1376	7236000	7522000	1031600	1290800	1989900	2192400
Q9CZD3	Gars	21244000	1377	6485300	6100100	1360700	1497900	2528700	3271600
Q9JI91	Actn2	21167000	1378	6982600	8416300	628370	1528900	1866300	1744600
Q6P9K9	Nrxn3	21138000	1379	6638700	6914800	1287600	1374100	2627700	2294700
Q4KUS2	Unc13a	21104000	1380	7323600	7923400	1490500	1337600	1659900	1368800
Q8BGB5	Limd2	21055000	1381	6420500	7440800	2445300	2438600	2309800	1592800
Q9D1C8	Vps28	21010000	1382	7233900	7083900	1999900	1590700	1921300	1180100
Q61187	Tsg101	20916000	1383	6367800	6743100	1735600	1872200	2174600	2022700
P63034	Cyth2	20879000	1384	7519800	6694500	747300	1049000	2429200	2439200
P51660	Hsd17b4	20875000	1385	6071900	6405900	1090800	1298500	3481100	2526500
P70429	Evl	20865000	1386	4639600	6098300	1990600	1191500	2900200	4045200
Q9WUQ2	Preb	20853000	1387	6782300	7230300	1153900	417400	2387400	2882000
P32233	Drg1	20819000	1388	7475100	7710400	1312500	1114000	1264400	1942800
Q3U0M1	Trappc9	20816000	1389	6143500	5642800	1408800	1431800	3108100	3081400
Q9WV69	Dmtn	20816000	1390	5490700	6552300	950630	876240	2739900	4206300
O70493	Snx12	20795000	1391	4685800	4661700	1536100	1300900	4181200	4429800
Q80UP3	Dgkz	20774000	1392	7767700	7605100	2489400	1395000	1141400	375800
P46660	Ina	20765000	1393	3575500	3470900	610420	620560	6902000	5585700
Q3UHK1	Slc2a13	20727000	1394	10929000	6613100	691140	871510	832290	789990
Q9CPW0	Cntnap2	20710000	1395	4738500	4838000	1528400	1313700	3986100	4305600
B1AWN6	Scn2a1	20662000	1396	5463200	7042300	1429300	986230	3280400	2461000
O35900	Lsm2	20623000	1397	9502500	9303300	427380	337950	682060	369750
Q9D358	Acp1	20606000	1398	11207000	9398800	2367100	1295800	1914600	1504400
Q9D6G9	Cmtm5	20599000	1399	1503100	1496700	2827300	1511400	6451200	6809300
Q9QUR6	Prep	20599000	1400	8817300	8905500	694350	176720	1072300	932640
P63024	Vamp3	20587000	1401	2340000	2054200	4472200	3263600	1614800	6842500
Q9CQB5	Cisd2	20583000	1402	4262800	4453000	1396600	2588500	5942200	1939700
P32067	Ssb	20571000	1403	9436700	7585800	1249900	591340	974250	733180
Q9DB75	Cdip1	20561000	1404	8394400	8406000	0	866310	1757000	2894500
Q9JKC8	Ap3m1	20548000	1405	5270800	4894400	2699100	1654100	2695000	3334700
Q8K4R4	Pitpnc1	20481000	1406	9207100	9544600	730870	729250	269290	204450
P16460	Ass1	20417000	1407	3696300	5947400	585520	1044300	5308700	3835200
Q4V9Z5	Sez6l2	20350000	1408	7476800	8231000	1735800	1468600	590130	847920
P56812	Pdcd5	20313000	1409	4631000	2274200	516580	517390	1274300	11100000
O88455	Dhcr7	20296000	1410	4911000	5043000	1610800	1542100	2654500	4534500
Q8C3F2	Fam120c	20269000	1411	8001700	8117800	1995800	713360	636110	804180
P97855	G3bp1	20237000	1412	8732100	7423100	1765900	1144600	700800	470830
Q8BH95	Echs1	20212000	1413	3065700	2645900	3934700	3450100	4361600	2754200
Q8VBT0	Tmx1	20188000	1414	5699500	6618400	1885200	1105900	3154000	1724800
O88704	Hcn1	20086000	1415	6731200	7377400	418630	616450	3523400	1418600
Q9D517	Agpat3	20067000	1416	3947700	3971800	2032000	1361800	4986700	3766700
Q8BXZ1	Tmx3	20065000	1417	6696500	6127300	1460900	1305000	2668700	1806400
P24638	Acp2	19892000	1418	5550500	6212900	2805800	1478400	1672000	2172200
Q64310	Surf4	19882000	1419	6779300	7027200	1361000	776130	1409600	2529100
Q6PF93	Pik3c3	19844000	1420	7720400	5857600	1070200	1485500	1968300	1741500
Q8BMK4	Ckap4	19830000	1421	7155500	7697200	1113500	2107800	1010400	746050
P12961	Scg5	19821000	1422	8462600	9097500	781590	818950	1442200	5733900
Q920Q4	Vps16	19820000	1423	4952900	4463200	2643100	2146600	2940700	2673200
Q8JZW4	Cpne5	19770000	1424	5547100	5467100	2392300	1904400	2936900	1521900
B9EJA2	Cttnbp2	19758000	1425	5490800	5538000	1268300	1359100	3439700	2661700
Q91W50	Csde1	19727000	1426	8797000	7407800	1119700	792210	865780	744330
Q99KP6	Prpf19	19718000	1427	6888900	6171500	2005200	1736200	1492600	1423300
Q9ERR7	Sep15	19712000	1428	9651700	10060000	1054900	0	1840400	0
Q9JKN6	Nova1	19712000	1429	6017500	5424000	2166500	2940700	1505000	1658500
Q8BTZ7	Gmppb	19708000	1430	8597100	7768300	438170	632210	1199700	1072600
Q6ZQI3	Mlec	19661000	1431	10099000	9562000	645090	1255400	700450	0
O54984	Asna1	19641000	1432	4184500	3621400	3588900	730740	1059100	6456400
Q8BSZ2	Ap3s2	19568000	1433	8363100	10791000	240440	173970	7678600	6808100
Q06890	Clu	19558000	1434	8499000	8297000	746590	618790	972170	1043200
Q9ERB0	Snap29	19552000	1435	5929800	6438400	1013400	1146000	4994400	29496
O09114	Ptgds	19536000	1436	6197400	6727000	1521300	1663700	1676700	1749900
Q9Z0R4	Itsn1	19521000	1437	6025200	5936700	1275900	1283900	1844900	3154800
P35288	Rab23	19516000	1438	9739000	5972100	740380	562610	1235100	1266800
Q9Z2Y8	Prosc	19446000	1439	7867100	8851200	508810	535970	820880	862490
Q9JII5	Dazap1	19359000	1440	7345200	9179400	785200	1278200	771490	0
Q9JMH6	Txnrd1	19330000	1441	6634400	6167500	2464400	1512600	1171500	1379400
P70362	Ufd1l	19325000	1442	5053500	5069500	1857700	1368200	2694400	3281400
A2RT62	Fbxl16	19296000	1443	7659200	6640900	954900	1356400	1810100	1829100
Q8VD65	Pik3r4	19247000	1444	5500700	5902900	1697800	1417500	2263800	2464700
P84309	Adcy5	19220000	1445	4979700	4472800	1345500	1048900	3493400	3880200
Q9ESN9	Mapk8ip3	19199000	1446	5389100	5628200	1336500	1206500	2629100	3010000
Q9CQ02	Commd4	19187000	1447	5879400	5271500	2129300	2665800	861620	2379600
P97390	Vps45	19163000	1448	6202600	7390800	853780	1125700	2472900	1117500
Q1RLL3	Cpne9	19150000	1449	5154600	6137800	3280900	2195300	1180400	1200700
Q6PHU5	Sort1	19143000	1450	6745000	6267900	1682400	1125900	1828800	1492900
Q99KQ4	Nampt	19103000	1451	6802300	5951900	1521700	698630	2971700	1156700
Q9D1Q6	Erp44	19088000	1452	8382500	7225400	1006400	905630	868110	700380
Q8R146	Apeh	19087000	1453	7724700	6985200	1607200	1458200	258530	1053600
Q9D1T0	Lingo1	19072000	1454	4783500	4945000	1045800	1352800	2894200	4050300
Q80YN3	Bcas1	19041000	1455	9481900	8817300	476250	93267	0	172220
Q9EPL8	Ipo7	19026000	1456	9226600	5209800	1493700	534580	1324100	1236700
Q7TME0	Lppr4	19011000	1457	7016900	7934500	911530	408310	1284000	1455500
Q63844	Mapk3	18873000	1458	7143200	8514600	667320	1457000	591460	498960
Q9WUD1	Stub1	18872000	1459	8598400	8267900	1505700	1282500	499900	665480
Q8BVQ5	Ppme1	18860000	1460	3491900	3919200	1899900	2068600	6747300	733530
P24547	Impdh2	18813000	1461	7625000	7241300	753150	1040700	1591500	561270
P61961	Ufm1	18775000	1462	10077000	8698900	1729700	1736800	882140	1890100
Q91YI0	Asl	18774000	1463	8362600	8474700	988610	403350	190820	354050
Q9WVG6	Carm1	18767000	1464	4121400	4416000	1955300	1710500	3870000	2693500
Q3U487	Hectd3	18765000	1465	6441100	5883400	1089300	1062400	1909300	2379400
Q7TQ95	Lnp	18742000	1466	6317300	7140200	1342300	1564700	1046500	1330800
Q6PGE7	Slc6a7	18724000	1467	6595400	6287800	1008000	970970	2070400	1791600
Q00PI9	Hnrnpul2	18547000	1468	7871400	8935200	875660	430290	8739.3	434400
Q91VM5	Rbmxl1	18465000	1469	6857600	6998500	1683100	1667100	1025100	233290
P59279	Rab2b	18445000	1470	5125900	5755700	1965200	1677300	2406000	1515500
P35235	Ptpn11	18440000	1471	6921900	7156600	764410	541170	1262600	1793100
Q61205	Pafah1b3	18430000	1472	6450800	6133900	2032300	1172900	1061000	1579100
Q91WG4	Elp2	18424000	1473	7285300	6950500	628340	1107800	1615600	836270
Q8BHL5	Elmo2	18394000	1474	8023100	7803700	658390	969040	285940	654010
P24472	Gsta4	18368000	1475	3371300	3076900	2372500	1329500	4121000	4096500
Q9CXW3	Cacybp	18334000	1476	3365000	3188700	1190700	1779700	4930400	3879300
P97384	Anxa11	18281000	1477	6063900	4058900	2648300	2795400	1800400	913690
Q8BGH4	Reep1	18232000	1478	7858900	8051400	1277700	1066600	1044200	888900
P09541	Myl4	18217000	1479	6693900	6701200	843070	954320	0	3024500
Q9R171	Cbln1	18212000	1480	8717300	8325800	1606000	1169300	0	743820
P17047	Lamp2	18203000	1481	4805000	4331400	1943300	1712000	2417500	2993800
Q9QYJ3	Dnajb1	18199000	1482	5158600	6783900	1159100	1208300	2299300	1589400
P11031	Sub1	18178000	1483	6013100	7493600	2602300	2069300	0	0
Q9QZB0	Rgs17	18178000	1484	4900700	4914900	382390	2942500	2556800	2863100
Q9JMA1	Usp14	18157000	1485	3971300	4020200	1531800	432800	3590900	4609800
Q8R001	Mapre2	18139000	1486	5185700	7051200	1557400	1183700	3161300	69498
Q8VDD8	Wash1	18124000	1487	8989200	8173500	274750	231200	309380	146100
Q8VCD6	Reep2	18100000	1488	4238200	3650300	1840700	502760	3967500	3900300
Q8CHU3	Epn2	18080000	1489	4882900	4907100	1575000	932540	3201500	2580600
P70404	Idh3g	18045000	1490	9567000	8478200	7544200	8675400	2355100	998820
Q6ZWY3	Rps27l	18011000	1491	7036700	7879500	1633000	1461600	0	0
Q9DBH5	Lman2	17983000	1492	7414100	9377700	1148500	1286500	746300	445320
P97792	Cxadr	17980000	1493	7299400	6696900	505900	843010	2241100	393190
P50428	Arsa	17935000	1494	5713700	6059700	2359300	3801900	51333	637220
Q9R1Q9	Atp6ap1	17924000	1495	6721800	6844900	582180	500230	1558600	1716400
O88456	Capns1	17918000	1496	9732300	5842300	286060	177780	338440	1540900
Q91XM9	Dlg2	17899000	1497	6846700	6958600	992590	993160	1206500	901500
Q8CCT4	Tceal5	17835000	1498	9874000	7961400	0	328160	0	0
Q7TMR0	Prcp	17828000	1499	7499500	7123800	1579900	1625000	0	177900
O70378	Emc8	17748000	1500	7702700	7081300	489440	653870	1270800	550090
P57722	Pcbp3	17743000	1501	6334900	5992400	2739300	2491800	184220	0
Q05BC3	Eml1	17739000	1502	6826200	8513200	1096900	393730	502880	405950
Q5RJI5	Brsk1	17688000	1503	6427200	6550400	1250100	1205900	1254000	1000500
Q8K4M5	Commd1	17675000	1504	8088600	8887400	1186200	2801800	1269800	699060
Q91W86	Vps11	17541000	1505	7607300	6603000	869950	429110	1120000	911930
E9PUL5	Prrt2	17503000	1506	5391100	5814700	1243500	2718900	848350	1486500
Q14BI2	Grm2	17500000	1507	5459400	5435200	847760	880610	2447400	2430000
Q9WUK2	Eif4h	17498000	1508	4953500	5471300	1776000	2501800	2820800	2476500
Q8BPU7	Elmo1	17461000	1509	5541300	6978300	1156900	1116100	1310100	1358300
Q8BX70	Vps13c	17460000	1510	6042700	5778700	1058500	1195400	1622800	1762000
Q9CQ80	Vps25	17420000	1511	4782000	5147200	1790400	179840	2484500	3036200
Q64105	Spr	17386000	1512	6984500	6458500	506150	427320	1451400	1558500
P28741	Kif3a	17343000	1513	7799900	7398900	825060	710000	349350	259850
Q6P5F9	Xpo1	17333000	1514	6034600	5591200	853020	695430	1999400	2159900
P70188	Kifap3	17305000	1515	5251400	5341800	976710	1718400	2233900	1783100
P19783	Cox4i1	17296000	1516	7848100	8704300	743530	1003900	0	1080700
Q8BHZ0	Fam49a	17294000	1517	7156600	6689500	739030	1161100	929260	618290
Q99L27	Gmpr2	17287000	1518	8295000	8992200	1539400	2150800	0	0
Q91ZX7	Lrp1	17246000	1519	7071700	7237400	758030	729820	751080	698180
Q8C7K6	Pcyox1l	17218000	1520	5829500	6611300	1179000	1132600	1058400	1407300
Q0VGU4	Vgf	17196000	1521	5043200	5475900	655850	780330	3094200	2146300
O35927	Ctnnd2	17193000	1522	5576700	5274500	780780	726640	2030600	2803400
Q91V64	Isoc1	17174000	1523	7413300	6749000	1498900	761640	751530	0
Q8BGQ7	Aars	17173000	1524	6857700	7026800	997590	785260	1035200	470480
Q99LB6	Mat2b	17060000	1525	3618000	3132800	3703200	2192000	3095700	1318000
Q9D920	Loh12cr1	17042000	1526	0	0	4452700	3498800	4620900	4469100
Q923S9	Rab30	17039000	1527	4894400	4559200	1330800	582170	3997900	1674500
Q8BHL3	Tbc1d10b	17026000	1528	6105600	5700200	1228800	1033000	2248200	709940
Q80YA9	Cnksr2	16986000	1529	7203500	6400600	376360	875700	1366400	763390
P12849	Prkar1b	16939000	1530	6354500	6630300	1861000	927020	311920	854770
Q3V1U8	Elmod1	16898000	1531	6701800	5873200	1246200	545520	1034200	1496800
O88737	Bsn	16886000	1532	5779100	5767700	697880	660510	1855600	2125200
Q4QQM4	Trp53i11	16862000	1533	7458200	9403500	0	0	0	0
P35922	Fmr1	16859000	1534	8434300	5660100	888840	923430	642260	310240
Q80ZW2	Them6	16792000	1535	5943300	3580700	351200	672560	3460000	2784100
Q03517	Scg2	16749000	1536	3801400	3853600	558560	747280	3577900	4210000
Q60899	Elavl2	16748000	1537	4257100	4487500	3095500	2899800	924670	1083000
Q9CR27	Ccdc53	16736000	1538	4897200	5335500	1656500	2428600	1239200	1179100
Q9EQQ2	Yipf5	16693000	1539	14553000	2139600	0	0	0	0
Q9CZG3	Commd8	16689000	1540	6506000	5890000	1239900	2039800	1013500	0
Q8R395	Commd5	16627000	1541	4741400	5647100	2388100	1544600	636500	1669000
Q8BL65	Ablim2	16615000	1542	4716300	4687100	1453100	973540	2243700	2541400
Q8K394	Plcl2	16534000	1543	6200400	6454900	932210	875210	1016600	1054500
P28063	Psmb8	16508000	1544	6000800	6075700	1864100	2567700	0	0
Q62351	Tfrc	16502000	1545	6760500	5616300	1357700	944370	309840	1513700
A2AGT5	Ckap5	16487000	1546	5767500	5768600	1645000	1145100	1513700	647360
Q8BGU5	Ccny	16477000	1547	5166000	5461800	586140	1009800	2478400	1775300
Q80Z38	Shank2	16468000	1548	5536400	5322300	644800	613570	2214300	2136200
B2RXC1	Trappc11	16464000	1549	4893700	6435900	1365000	959930	1721200	1088100
Q8BYM5	Nlgn3	16463000	1550	5700600	5707200	744800	796550	2041200	1472300
P54830	Ptpn5	16461000	1551	5804800	6533700	696760	878600	1003700	1543900
Q9Z0J4	Nos1	16451000	1552	6636000	6987800	721190	616790	897310	592410
Q6NS60	Fbxo41	16410000	1553	3513200	2673800	1067700	404280	3868500	4882300
Q8BJU0	Sgta	16399000	1554	6706900	7992100	0	0	0	1700300
Q9CYG7	Tomm34	16392000	1555	6246000	8299400	443200	421570	514880	467170
Q8C437	Pex5l	16390000	1556	5681800	5282100	959060	156760	2110800	2199700
Q8VCY8	Lppr2	16387000	1557	6186100	7043800	2017500	1139400	146640	91377
Q64737	Gart	16350000	1558	7090100	7337500	698980	518920	492910	211570
Q99NE5	Rims1	16329000	1559	7180300	6468800	325100	804870	1079300	470920
Q8BML9	Qars	16301000	1560	6375900	5824700	1539800	1302400	579640	678760
O35250	Exoc7	16300000	1561	5443800	5603500	1061900	1358300	1720000	1112200
Q9CPS6	Hint3	16296000	1562	5341400	4943200	54241	313340	2941000	2703200
P62715	Ppp2cb	16264000	1563	4992700	4862400	2573600	2062400	0	1773000
Q7TMQ7	Wdr91	16228000	1564	5956200	5691500	1018900	1108400	1391000	1062300
Q9ERR1	Ndel1	16189000	1565	5990600	6915900	1181400	53156	1574300	473640
Q3UMB9	Kiaa1033	16178000	1566	6632400	6761300	919240	884300	587530	393540
P0C913		16165000	1567	8215600	7949900	0	0	0	0
Q9D1Q4	Dpm3	16142000	1568	5831700	6938400	0	0	3371600	0
O70589	Cask	16138000	1569	7162800	6790200	136840	117970	1594500	335290
Q7TN29	Smap2	16107000	1570	3543300	3871700	1509600	1070300	3781200	2331000
Q8BGR6	Arl15	16071000	1571	3565100	2306400	1039400	742150	3969300	4449000
Q8VE70	Pdcd10	16060000	1572	2798900	2732300	2610100	2952800	5086800	2489400
Q6P5F7	Ttyh3	16022000	1573	4808400	5106600	1777300	1032500	2189100	1108300
B0V2N1	Ptprs	16003000	1574	3741700	3511000	1074700	1056600	3261400	3358200
Q9D394	Rufy3	15999000	1575	5401100	6143600	616480	767190	1713600	1356900
P55302	Lrpap1	15984000	1576	5912000	5852400	1189500	481480	1685800	862450
Q91Z67	Srgap2	15981000	1577	6871400	6466600	832610	558830	706670	545230
Q9CR60	Golt1b	15948000	1578	7123600	6299900	0	1571400	268420	684690
P54818	Galc	15939000	1579	7315100	7030800	1085300	507630	1078300	82207
P55821	Stmn2	15764000	1580	7809200	7954600	0	0	0	0
Q9QYB5	Add3	15761000	1581	6992700	5859300	1042000	856080	554730	456220
Q7TNR6	Igsf21	15724000	1582	6564800	4722500	720950	619340	1431100	1665300
P80560	Ptprn2	15703000	1583	3346500	3420000	1441800	1247800	2351600	3895100
P33173	Kif1a	15656000	1584	6815600	6196900	846250	932820	541970	322610
P21126	Ubl4a	15618000	1585	7506600	8111200	3092500	5239400	3653000	3357200
Q05920	Pc	15566000	1586	7221300	7324900	501000	139360	322660	56427
Q8JZP2	Syn3	15550000	1587	5677600	5055400	501510	1022100	1894500	1398500
Q8VBZ3	Clptm1	15547000	1588	4082800	4242500	174470	136160	3258300	3653100
E9Q6P5	Ttc7b	15539000	1589	3042300	8012200	674170	595760	1831400	1383200
Q8VHQ9	Acot11	15528000	1590	5979500	6356600	969830	846460	676540	698770
O70480	Vamp4	15523000	1591	7544300	7978900	0	1131800	2432500	1204400
Q8VDN4	Ccdc92	15508000	1592	5390700	5964500	346470	511890	1535600	1758600
P12023	App	15475000	1593	6295000	6485100	794350	873320	752800	274810
Q9D024	Ccdc47	15472000	1594	4934300	5275100	616040	476190	1841600	2329100
Q80VP9	Asphd2	15461000	1595	4073400	4416300	1002600	1029400	2950400	1988700
Q8C7M3	Trim9	15427000	1596	5255600	5527100	522760	779780	1984000	1357400
O70318	Epb41l2	15419000	1597	4491500	3848300	1116800	713430	4029100	1219900
Q8R066	C1qtnf4	15385000	1598	6204000	4039600	831300	433620	2051000	1825500
Q6PD03	Ppp2r5a	15381000	1599	6215800	6510100	970500	741090	331990	611550
Q6PAM0	Prkab2	15346000	1600	4631500	5252100	731240	294820	2493500	1942400
Q9R0Q9	Mpdu1	15321000	1601	7532500	6488300	391030	630100	278720	0
Q6PDI5	Ecm29	15275000	1602	4767300	4663800	1409100	1172300	1676600	1585600
Q8BWQ6		15259000	1603	4209400	3991600	1666500	1507400	1613100	2271500
P46664	Adss	15258000	1604	4827700	4480300	1132900	1661000	1975900	1180100
F8VPU2	Farp1	15240000	1605	5015300	4806200	623540	672820	1944900	2176900
Q91VK4	Itm2c	15213000	1606	6360300	3486400	3377400	999530	410610	578450
P59016	Vps33b	15199000	1607	5547100	5146100	446950	734750	1485500	1838800
Q8K1X4	Nckap1l	15173000	1608	7016900	6082500	1052600	1021000	44797	297530
Q6P069	Sri	15164000	1609	6259700	6348600	1461000	1094700	0	0
P62077	Timm8b	15097000	1610	6200000	6788100	1009600	1099200	0	0
Q9CXI5	Manf	15084000	1611	4617600	3928200	3255500	1842700	1439500	2163700
Q9QZB1	Rgs20	15078000	1612	4270900	3458000	797600	1187600	3095300	2268700
Q9Z2D0	Mtmr9	15062000	1613	5636700	5866300	779280	704320	1084500	990470
Q2TBE6	Pi4k2a	15057000	1614	3932200	3513700	1838900	967770	1719200	3085000
Q9CQ65	Mtap	15015000	1615	6959500	7059500	420590	336360	154810	84625
Q8BFR4	Gns	15012000	1616	5840900	7319700	926900	924610	0	0
Q9CZX0	Elp3	15012000	1617	3738000	3968700	1643500	1005700	2692300	1964100
Q9WVF8	Tusc2	14975000	1618	3745500	4495300	1058100	906260	1597000	3172800
Q8K4Z3	Apoa1bp	14919000	1619	3076700	2482600	1678800	1181700	3523800	2975000
P36536	Sar1a	14915000	1620	3607100	3342000	1742900	1170800	1321700	3730800
P35290	Rab24	14902000	1621	5087900	5986900	1022300	423400	1162600	1219200
P12658	Calb1	14894000	1622	6904400	5105000	485550	1270000	1009100	120190
P32848	Pvalb	14894000	1623	0	0	8692900	6201300	0	0
Q99LE6	Abcf2	14847000	1624	5907600	5737100	666030	784470	1097300	654620
Q9R062	Gyg1	14821000	1625	6709100	7299900	480790	331260	4699900	8778900
Q6GYP7	Ralgapa1	14810000	1626	4778100	4648300	1258100	690880	1549300	1885200
Q61081	Cdc37	14786000	1627	7464000	6497600	152140	120940	231100	320260
Q8K4X7	Agpat4	14781000	1628	4234200	4043000	1123700	1244400	2323600	1812100
Q6PAJ1	Bcr	14777000	1629	4545200	4864100	1207000	1217200	1987500	955940
P41216	Acsl1	14756000	1630	5080600	3912300	943930	650460	2730700	1437600
Q62425	Ndufa4	14737000	1631	3915100	4380900	0	0	3108700	3332300
Q9JK97	Kcnq4	14732000	1632	8400300	6331900	0	0	0	0
O35623	Bet1	14725000	1633	7429700	7295700	0	0	0	0
P54728	Rad23b	14699000	1634	4936700	4341800	368140	180630	2773300	2098400
Q62108	Dlg4	14640000	1635	4032600	3663800	417500	1537100	2413900	2575100
Q8BRF7	Scfd1	14612000	1636	5568800	5392800	1072000	815400	1194900	568370
P62960	Ybx1	14558000	1637	4564200	4793000	1792100	1821700	788370	798750
P27048;P63163	Snrpb;Snrpn	14549000	1638	2857100	3712500	2609100	1832600	1856900	1681000
Q8C166	Cpne1	14511000	1639	5849800	6115600	1255900	953220	336740	1087100
Q9CR26	Vta1	14497000	1640	5300700	4488300	666850	409070	1692900	1939200
Q9QYB1	Clic4	14486000	1641	6350000	6079700	1057500	998530	0	88704
Q9EQ80	Nif3l1	14433000	1642	6090000	5309000	1001500	601500	1029000	402140
P83887	Tubg1	14367000	1643	3835300	3765100	1320800	917090	2449900	2079000
Q9CZJ2	Hspa12b	14353000	1644	2767000	3145900	1260000	22169	2980900	4177300
Q9CYI0		14346000	1645	5260500	5633000	1232500	1228100	287190	704950
Q9DB20	Atp5o	14342000	1646	2436000	1807300	2033500	615480	2843800	4605900
Q9Z1D1	Eif3g	14337000	1647	6169600	5401500	1159100	1451500	1267300	155750
Q99J56	Derl1	14335000	1648	2003500	2020100	1215600	1304700	4391000	3399700
P24527	Lta4h	14280000	1649	5863700	4308000	1141800	947840	1408200	610130
Q8C0T5	Sipa1l1	14269000	1650	5253400	5013900	440490	375950	1441500	1743400
Q6ZQ18	Efr3b	14268000	1651	4819800	4534700	724410	338410	2042500	1807800
O08858	Sstr5	14230000	1652	0	0	8097700	5358200	774390	0
Q9WV85	Nme3	14207000	1653	3196400	3344100	1387100	2108200	0	4171400
Q6NVG1	Lpcat4	14201000	1654	5151200	4446000	1010600	1173700	1959000	460430
Q62048	Pea15	14185000	1655	6394500	5664800	2341300	152470	1959700	165690
Q14BB9	Map6d1	14158000	1656	7613300	6545000	2303100	3089400	0	1064300
P47791	Gsr	14151000	1657	4971800	5658900	2167200	1262900	545920	90295
Q8CA71	Shisa4	14143000	1658	7730200	6412500	0	0	0	0
P27545	Cers1	14139000	1659	5511900	5620200	0	0	1708400	1298800
Q9CRD2	Emc2	14129000	1660	4474100	4994500	2507700	1711200	441430	1827200
Q9D2N9	Vps33a	14117000	1661	4610000	4306900	1755500	829230	1629500	985770
Q91W90	Txndc5	14094000	1662	4509700	4052100	1220400	464780	2503200	1343500
P34914	Ephx2	14078000	1663	6466000	6299900	199380	170120	543840	398940
Q6PGL7	Fam21	14071000	1664	6214800	6005600	699760	1035000	116060	728740
Q8C8N2	Scai	14063000	1665	4768800	5571700	801340	1031000	1206300	683750
Q7TPM6	Fsd1	14062000	1666	2452500	2294500	1068500	995140	4567100	2683900
O89051	Itm2b	14009000	1667	5247300	5584000	382690	406450	1054100	1334500
Q9QUJ7	Acsl4	13986000	1668	5764900	5069600	750490	715780	874940	810210
Q80TR1	Lphn1	13982000	1669	3028400	3309700	773700	590670	3175600	3103900
Q99JG2	Gpr37l1	13972000	1670	5279700	5498700	1095300	915590	1182400	805430
Q8BK75	Elp6	13968000	1671	6034700	5950400	843050	960610	0	178920
P32883	Kras	13929000	1672	4620500	5075200	813060	525840	1540600	1353500
Q8BVG8	Nat14	13901000	1673	6520600	5834800	0	0	1545200	0
B2RQC6	Cad	13894000	1674	4872200	4213900	1225400	788680	1735300	1058700
Q99LT0	Dpy30	13871000	1675	3199000	2665500	1926500	1372500	1364500	3343300
Q8BIZ1	Anks1b	13869000	1676	3371900	2864000	1410300	805930	2855100	2561800
Q61545	Ewsr1	13832000	1677	5726200	5967100	896820	710790	531500	0
P51881	Slc25a5	13811000	1678	3873600	3518200	1298100	1277000	2046200	1797600
Q9QYF1	Rdh11	13811000	1679	4189900	4414800	993030	1451800	571440	2189900
O54946	Dnajb6	13795000	1680	2921900	2794600	2361300	2177700	2195200	1344300
P20917	Mag	13774000	1681	5035700	5265700	1286900	369170	1595900	589560
Q6VNB8	Wdfy3	13729000	1682	3363600	3194200	1299800	937290	1996500	2937900
Q9D1L0	Chchd2	13676000	1683	6894700	6781100	8425500	5320600	11697000	11456000
O70274	Ptp4a2	13675000	1684	4291300	3860000	2462400	2900300	2052700	3470800
Q9Z1N5	Ddx39b	13657000	1685	3311400	3517400	2207600	1822200	918600	1879600
P21107;P58771	Tpm3;Tpm1	13633000	1686	6820300	6812800	475500	774000	0	0
Q9WV18	Gabbr1	13615000	1687	3651700	3864400	1162000	1206800	2137900	1592600
O88983	Stx8	13557000	1688	6682300	5035500	585630	568030	685650	0
O35955	Psmb10	13544000	1689	5592600	6149300	1416200	385410	182280	0
O88712	Ctbp1	13530000	1690	6187800	6472400	465250	404230	1630600	1863600
Q99KN9	Clint1	13505000	1691	4995900	4235000	1091600	316810	1527300	1655100
Q3TFQ1	Spryd7	13496000	1692	1494900	5543600	1929300	1384400	1541000	1602500
Q8K3W0	Bre	13480000	1693	4526900	4935900	1252400	502430	1533000	728850
Q61137	Astn1	13476000	1694	3742800	3197000	1097800	643180	2460100	2335400
O35326	Srsf5	13449000	1695	6619900	6828800	0	0	0	0
Q8BGD8	Coa6	13442000	1696	5995900	5500100	0	1451800	494160	0
Q8BGT8	Phyhipl	13392000	1697	6332200	6831300	1917000	1888900	228720	847950
Q99L04	Dhrs1	13390000	1698	4930600	4613700	420920	433730	1593900	1397600
Q9JKS5	Habp4	13389000	1699	6561200	6699000	1511900	128960	291590	467440
Q3TCJ1	Fam175b	13386000	1700	6866500	5835000	0	684460	0	0
P24270	Cat	13368000	1701	4976000	4919400	455300	494420	1596000	926530
O35382	Exoc4	13362000	1702	4645200	4178000	1015700	765760	974290	1783500
Q9DC28	Csnk1d	13342000	1703	3078200	2604100	1158900	1460500	3757100	1283300
P40240	Cd9	13297000	1704	6898100	6398900	5865100	4082400	2880500	4544100
P62996	Tra2b	13271000	1705	6951400	6319800	349570	907990	2424400	2190600
Q8R0J7	Vps37b	13267000	1706	5293800	6185300	517650	517210	195150	558190
Q91Z61	Diras1	13259000	1707	5989900	5539300	1477500	252520	0	0
Q7TT50	Cdc42bpb	13255000	1708	6039600	4707500	334870	331530	831530	1009700
Q9JJY3	Smpd3	13242000	1709	4017400	3050700	1055600	1039600	2370600	1707500
Q9D115	Znf706	13238000	1710	2783200	1617600	0	0	4740000	4097000
Q7M729	Scn4b	13235000	1711	3273000	3571700	1209000	867870	2526100	1787100
Q3UM45	Ppp1r7	13224000	1712	2773000	4536200	1684100	710740	1433200	2086900
P70392	Rasgrf2	13187000	1713	3939200	3906900	924940	965680	1926500	1523900
Q8BXC6	Commd2	13176000	1714	2500600	3091700	1487900	2853000	3243200	1241200
Q8BL86	Mblac2	13159000	1715	2702400	3760400	1282100	1259300	1456100	2698800
P36916	Gnl1	13113000	1716	4334100	3604800	986870	767070	1859600	1560400
Q9CZ28	Snf8	13097000	1717	6521600	6575200	0	0	0	0
Q8CJG0	Ago2	13096000	1718	4835800	4553400	1901700	957650	498100	349550
Q3TDN2	Faf2	13074000	1719	3684400	4027300	857110	1472400	2467500	565510
Q7TNG5	Eml2	13063000	1720	6056500	5488500	538040	355200	266830	357550
Q8BRK8	Prkaa2	13057000	1721	5211300	5464000	600070	492830	844990	444160
Q9CX30	Yif1b	13055000	1722	5043400	4696300	0	0	2582600	732530
Q69Z98	Brsk2	13032000	1723	4604600	4577600	553440	1308900	1207700	779410
Q8R326	Pspc1	13021000	1724	5691800	5309100	1148000	871660	215400	313730
Q8R3S6	Exoc1	12991000	1725	4895300	4306800	716160	810910	929040	1332900
Q8CH72	Trim32	12965000	1726	4978100	3835900	1225800	1178900	886950	859500
O55126	Gbas	12884000	1727	6183100	5020100	1159400	521330	0	0
Q9QXS1	Plec	12878000	1728	4414400	4655500	594080	524420	1349100	1340100
P61971	Nutf2	12872000	1729	5241300	4471000	0	1090800	1040600	1028400
Q9QYS9	Qki	12872000	1730	6305400	5770700	1969000	1581400	393150	402490
A2A5R2	Arfgef2	12864000	1731	4021400	4036700	1041900	930100	1855700	977730
O89029	Matn4	12846000	1732	4521700	4596800	1170100	611910	882250	1063300
P48771	Cox7a2	12828000	1733	6416100	6411500	0	0	0	0
O88845	Akap10	12825000	1734	4608300	3236300	827440	390110	2347900	1414700
Q60749	Khdrbs1	12810000	1735	5939700	6870200	822710	0	280810	0
Q922Q1	Marc2	12808000	1736	2865600	2543900	928300	485700	2482600	3502300
Q8R105	Vps37c	12807000	1737	5348700	5199600	1222200	1036700	0	0
Q8BGD5	Cpt1c	12783000	1738	4648200	5043400	240330	264530	1630100	956520
Q8R307	Vps18	12778000	1739	4581900	3362100	755390	853430	1481200	1744200
Q9CX00	Ist1	12767000	1740	6195300	5673600	0	0	0	898230
Q9D0E1	Hnrnpm	12752000	1741	4159300	6095800	774380	973190	521170	227990
Q9D6E4	Ttc9b	12723000	1742	6241400	6481200	1314800	1365900	1554200	996650
Q61543	Glg1	12716000	1743	5655200	6033500	381120	225700	420320	178320
Q8R0H9	Gga1	12709000	1744	12455000	490650	0	254060	0	0
O35874	Slc1a4	12687000	1745	3959400	3779400	516120	450050	2052400	1929900
Q9R1V7	Adam23	12658000	1746	3365100	3455100	516720	1003000	2140000	2177700
Q9D4H1	Exoc2	12657000	1747	3850600	4608300	482310	1341600	869730	1504200
Q62448	Eif4g2	12640000	1748	4165300	4423900	1107900	1340300	696080	906740
P26350	Ptma	12614000	1749	1260100	0	5153700	3891200	2308600	0
Q8C570	Rae1	12613000	1750	5739000	6378900	495330	665370	1394700	2191600
Q9WVJ5	Crybb1	12607000	1751	5189100	5174400	1284600	958760	0	0
Q9CQM5	Txndc17	12559000	1752	3143600	3297300	1176600	696200	2167700	2077500
Q9JHG0	Cbln3	12552000	1753	6722700	5023400	805800	0	0	0
Q9JKP5	Mbnl1	12548000	1754	2634000	2489200	3716100	927540	1109900	1671400
P26369	U2af2	12535000	1755	3526800	3286400	1965500	2394600	337030	1024500
P17879;Q61696	Hspa1b;Hspa1a	12513000	1756	5010300	4620300	396580	519210	1342600	624300
Q9CQU0	Txndc12	12496000	1757	3799700	2889200	755940	2653600	2993800	2057400
Q99LD8	Ddah2	12474000	1758	6141400	6332800	898730	930220	883330	0
Q8C854	Myef2	12454000	1759	4815400	4850000	1125300	1050500	613150	170400
Q78XF5	Ostc	12435000	1760	3742800	2949100	1743000	1544200	2455700	0
Q9D892	Itpa	12432000	1761	6149100	6282800	1072100	700290	0	0
P34022	Ranbp1	12424000	1762	5530200	6893900	4104100	2148300	0	0
Q91XD7	Creld1	12363000	1763	2338800	2579900	1792800	1761300	1939100	1951200
Q9CPQ3	Tomm22	12357000	1764	5523500	1887800	0	998410	2648500	1298400
P51830	Adcy9	12347000	1765	3708600	3343200	631200	899200	2139100	1625800
P18653	Rps6ka1	12345000	1766	4494000	5196300	635860	1127000	183920	707670
Q64331	Myo6	12343000	1767	4976900	5321600	809090	361070	541250	332670
G3XA57	Rab11fip2	12336000	1768	4714500	4374900	760060	782400	1004100	699810
Q5DTT2	Psd	12327000	1769	5690300	5124400	257370	103980	651660	499780
Q9DAM7	Tmem263	12299000	1770	1412200	1813500	3231200	0	6610200	2458000
Q9R0A0	Pex14	12276000	1771	3163800	2331600	307850	54739	2991000	3482300
Q9JKC6	Cend1	12270000	1772	7691300	4578800	11660	12459	12444	11388
Q99L45	Eif2s2	12269000	1773	6452900	5815900	4156500	3311000	3277900	2631500
P58389	Ppp2r4	12264000	1774	4117200	4088200	555370	726520	1405300	1371400
B9EJ86	Osbpl8	12261000	1775	3291000	2694300	1187900	648990	2132800	2306200
P59325	Eif5	12256000	1776	968700	938340	1917900	1550700	2540600	4339300
Q9CQ25	Mzt2	12250000	1777	3476500	4407300	691500	748800	2433700	492370
Q9CQU3	Rer1	12245000	1778	4203800	4487500	2208900	1344800	2194700	1436700
Q8CFE4	Scyl2	12211000	1779	3757900	3766400	859350	401020	1643700	1782700
Q6NVF0	Ocrl	12203000	1780	3282900	3709800	703050	332800	2359100	1814900
P61759	Vbp1	12198000	1781	5307300	5156600	1413600	73687	98611	320050
A2A432	Cul4b	12165000	1782	5452900	4901700	333800	643710	736510	96325
Q8CI32	Bag5	12137000	1783	2818200	1876600	955380	658770	2963900	2864500
Q7TNC4	Luc7l2	12115000	1784	5701000	5998400	691310	1054300	415970	0
Q6P5E4	Uggt1	12112000	1785	4775200	5029500	596060	554450	579400	577420
Q6P1B1	Xpnpep1	12102000	1786	4223500	4197200	926450	817520	1227800	709730
Q8BIF0	Cd99l2	12099000	1787	5906200	6041200	0	152070	0	0
P08551	Nefl	12082000	1788	1247300	581350	265710	125580	5092300	5035400
Q80TA1	Ept1	12069000	1789	4929600	4135000	0	311920	1986200	706360
Q08274	Dmwd	12032000	1790	4725900	3884000	420540	766920	1468800	766270
Q8CG76	Akr7a2	12013000	1791	3530200	2946000	1076300	757230	1384800	2318100
Q80TB8	Vat1l	12005000	1792	2847500	3206200	308780	499260	2346600	2796200
P70302	Stim1	11993000	1793	4184000	4014900	942360	941820	965950	944340
Q99MI1	Erc1	11989000	1794	4531800	4464100	830200	940490	440890	781400
Q9EP53	Tsc1	11971000	1795	4871900	4431000	394250	508290	989760	775840
Q920M7	Syt17	11945000	1796	4143900	3963400	530450	317500	1689400	1300200
P60060	Sec61g	11919000	1797	0	0	2364800	1653500	5017200	2883400
P63115	Slc7a10	11919000	1798	6251700	5554700	67551	45483	1742900	1908000
Q6KAR6	Exoc3	11908000	1799	4118200	3733900	697590	779330	1487000	1092100
Q8CGQ8	Slc24a4	11905000	1800	2451700	2225500	1658700	926310	2627100	2015900
Q8CHP5	Wibg	11902000	1801	5388000	5477100	497670	539070	0	0
Q8CFI0	Nedd4l	11882000	1802	4168100	3676800	1062100	520690	898820	1555700
Q501J6	Ddx17	11867000	1803	4924200	5330500	346640	612690	320800	332400
O08583;Q9JJW6	Alyref;Alyref2	11862000	1804	5363600	5353800	1144700	0	0	0
Q8R550	Sh3kbp1	11862000	1805	4261900	4386200	383010	224920	1216400	1390100
Q8K1X1	Wdr11	11853000	1806	5145900	4541600	559500	494740	618580	492330
P20065	Tmsb4x	11843000	1807	5361100	6482100	3339000	9690100	496970	6758700
Q9EPK2	Rp2	11807000	1808	3462700	3490500	519020	645640	2245500	1444100
Q8BWG8	Arrb1	11800000	1809	3415400	3466000	724390	844040	1891000	1459000
P13504	Il1r1	11798000	1810	984200	1020500	1181800	987820	3762700	3860900
Q99KI3	Emc3	11742000	1811	5963600	5778000	232160	74599	0	0
Q8C167	Prepl	11725000	1812	5902000	5520000	119320	46681	1705900	137390
Q9CQV4	Fam134c	11685000	1813	3572500	3458400	990140	1314500	727960	1621800
Q9QXS6	Dbn1	11685000	1814	5180100	5582500	263740	198540	459880	1043000
Q8VEM8	Slc25a3	11671000	1815	4618400	4687800	426930	299780	526260	1411600
Q8VDJ3	Hdlbp	11644000	1816	5500800	4617300	530820	620320	291120	83283
Q7TMC8	Fuk	11642000	1817	5245000	4709800	182490	421830	584370	498260
P61750	Arf4	11599000	1818	5579200	5513500	91830	29683	153920	230940
O89116	Vti1a	11594000	1819	5768900	5457300	0	66209	194790	173350
Q61335	Bcap31	11579000	1820	5939900	5639100	896080	2143000	2552700	961310
Q9ET22	Dpp7	11571000	1821	4353600	4937800	453300	1172400	516660	137650
Q9EQ06	Hsd17b11	11539000	1822	1556000	1598900	1725100	665200	4477000	1517100
Q8BGC4	Zadh2	11518000	1823	4983100	4745700	651920	1137000	0	0
Q6ZPJ3	Ube2o	11506000	1824	4473200	3683500	668230	742870	637980	1299800
Q91XL9	Osbpl1a	11451000	1825	2938000	3369700	222130	296490	1595400	3028900
Q8BR63	Fam177a1	11441000	1826	6007200	5433900	0	0	0	0
Q91WJ8	Fubp1	11432000	1827	5069400	4629400	408140	1324900	0	0
Q7TQH0	Atxn2l	11386000	1828	5332700	5448200	573980	691740	449140	156210
Q9JHI5	Ivd	11338000	1829	4893500	5362600	791450	290840	0	0
O88910	Mpp3	11331000	1830	4929200	4480800	358710	249170	1154400	158590
Q80T41	Gabbr2	11324000	1831	4124100	4165600	1108700	702320	783660	439820
P57716	Ncstn	11303000	1832	3530300	3610500	546380	709920	1572800	1332900
Q8K5B2	Mcfd2	11294000	1833	5984900	5309300	0	0	0	0
Q3TLI0	Trappc10	11282000	1834	4329900	5738900	387810	290410	258660	275940
P47856	Gfpt1	11246000	1835	5122700	4563700	771880	428500	233410	126260
Q7TSY6	Celf4	11183000	1836	368120	2844100	2625800	3224500	909170	1211400
P62069	Usp46	11180000	1837	3680500	3528200	3618500	714280	1993400	1263100
Q99K51	Pls3	11176000	1838	4748800	4470900	477150	552370	499690	427310
Q91WA3	Hdac11	11169000	1839	4108900	3917100	1194900	328060	956020	663710
O35345	Kpna6	11144000	1840	2558100	3719800	827050	393750	2131100	1514500
Q8BGQ1	Vipas39	11130000	1841	4152200	3062900	52601	62864	2339400	1459700
Q3UHB8	Ccdc177	11092000	1842	4436200	4712700	142380	891860	414090	494480
Q9R013	Ctsf	11073000	1843	2917400	3166100	1946100	1352300	832590	858510
Q8CHP8	Pgp	11068000	1844	2621000	3007000	910010	941680	1552500	2035700
Q9JMG1	Edf1	11053000	1845	4980500	5148600	561740	362310	2249000	1380600
Q8BU33	Ilvbl	11039000	1846	3932300	3927100	452950	201460	1555200	969700
Q6NZJ6	Eif4g1	11037000	1847	3798500	3667700	1026800	730540	1455800	357490
Q61771	Kif3b	11020000	1848	5349400	3201800	828850	654020	722180	264210
Q0VE82	Cpne7	10978000	1849	3993000	3898700	695700	276020	1097500	1016600
P70206	Plxna1	10961000	1850	3270500	3072000	456200	480030	1591100	2091000
A2AJI0	Map7d1	10947000	1851	4827600	4402100	340570	247860	453020	675820
P28651	Ca8	10920000	1852	5925400	4351600	421950	220830	0	0
P59281	Arhgap39	10889000	1853	3083500	2539800	1446200	1299300	1366800	1153100
Q8JZK9	Hmgcs1	10884000	1854	4798800	4616400	362720	364950	441130	299570
Q9EQP2	Ehd4	10876000	1855	3632700	4590200	462580	490870	1062700	637130
P23818	Gria1	10868000	1856	4741600	4103300	901270	380760	541200	200070
P38647	Hspa9	10857000	1857	2751800	2870400	644530	425950	3706100	458000
Q80XR2	Atp2c1	10855000	1858	3817400	3979100	899660	500970	1077500	580400
O88507	Cntfr	10825000	1859	1700100	853010	1421300	1151800	2654500	3044300
O88703	Hcn2	10805000	1860	4795700	4766900	503730	142320	263380	332890
Q9Z266	Snapin	10799000	1861	4616500	4722200	860420	599900	0	0
Q9JL56	Gde1	10797000	1862	4788100	4635400	376540	1541400	663360	333700
Q07235	Serpine2	10763000	1863	4276000	4021600	683800	419090	305610	1056900
Q9Z2D1	Mtmr2	10756000	1864	4154800	4455600	431450	217370	446930	1049900
Q9D708	S100a16	10746000	1865	3086700	2601000	882270	635570	1944900	1595900
Q8CIQ7	Dock3	10736000	1866	3982600	3531400	931430	288280	1126000	875810
Q9EQG7	Enpp5	10671000	1867	2668600	3354500	1639900	1040100	1228800	738740
Q3UVG3	Fam91a1	10639000	1868	3993500	4000700	406170	314120	613420	1311200
Q9QUH0	Glrx	10608000	1869	4220500	3466500	3496200	3860400	19162000	2921100
Q6ZQK5	Acap2	10600000	1870	4238800	4609100	665300	648870	437630	677950
P51174	Acadl	10586000	1871	4924100	4909100	401900	351050	8120.8	0
Q8VBT9	Aspscr1	10500000	1872	4562900	4162800	603760	737170	251650	181580
P59108	Cpne2	10481000	1873	2301800	2048700	533250	444700	3127200	2024900
Q8VHK5	Mlc1	10390000	1874	4841000	4374600	1357500	423590	750460	2077600
P39688	Fyn	10386000	1875	3832400	3725700	337380	575650	743210	1172000
Q8BRU6	Slc18a2	10374000	1876	796150	5854500	488270	0	1607300	1627900
Q8K2L8	Trappc12	10363000	1877	4215400	3583500	606520	453930	544550	958780
Q921E2	Rab31	10355000	1878	5224000	5130700	0	0	0	0
O09131	Gsto1	10348000	1879	3633300	4430700	0	393940	669080	1221300
Q99KV1	Dnajb11	10344000	1880	5695300	3891300	1484500	1183200	757010	1042200
P0C7M9	Clec2l	10313000	1881	4139100	4516200	374990	3094500	1283100	4274200
Q9D0J4	Arl2	10310000	1882	3297000	5506300	935060	571740	0	0
P12787	Cox5a	10275000	1883	3431600	2882300	688390	685990	1589500	997340
Q8BVF2	Pdcl3	10272000	1884	2190500	2444300	1687800	1763100	940280	1246200
P0C8K7	Smim1	10270000	1885	4864000	5406300	0	0	0	0
Q9D1K7		10268000	1886	2282900	2659300	935310	1109600	1729300	1551800
Q924M7	Mpi	10266000	1887	3271800	4421700	657730	426200	769660	719140
Q9QZE7	Tsnax	10263000	1888	5289600	4169400	202400	122110	227410	252430
Q8R2K1	Fuom	10244000	1889	3458700	4408700	930700	566630	879260	0
O54781	Srpk2	10231000	1890	4408800	4331000	351390	255570	622010	262200
Q8R361	Rab11fip5	10218000	1891	4822900	3544400	336750	370460	509540	633530
Q69ZS6	Sv2c	10210000	1892	4289700	3714200	466940	321940	1417500	0
Q8BFZ2	Lppr1	10198000	1893	1345700	1613700	604840	695820	3135800	2802200
Q9D882		10195000	1894	5411200	4783900	0	0	0	0
A2ALS5	Rap1gap	10191000	1895	3687900	4099300	595250	374120	628120	806770
P27612	Plaa	10170000	1896	3470000	3744100	668900	578810	1030200	678260
Q62418	Dbnl	10155000	1897	4445700	5000300	215420	282890	921880	210740
Q8K274	Fn3krp	10121000	1898	3866800	4388900	557390	0	1307800	0
Q91XU3	Pip4k2c	10107000	1899	5099100	5007900	1980100	1597300	1570200	3049600
Q9Z2A0	Pdpk1	10083000	1900	3744900	3599900	641070	651420	715320	730470
P28184	Mt3	10057000	1901	2046800	2041700	4798800	4755100	4877000	503200
Q3TPX4	Exoc5	10030000	1902	4172200	3814100	129080	90245	1637100	187100
O08739	Ampd3	10014000	1903	3574900	1948100	755890	1160000	1554100	1020800
Q08642	Padi2	10005000	1904	4471100	4404100	711400	418510	0	0
Q571E4	Galns	10003000	1905	4595800	4415100	199320	298390	242300	252210
Q8BZJ7	Dcun1d2	9977900	1906	4876400	4366200	0	0	0	735330
P97450	Atp5j	9964300	1907	5529500	4434800	0	0	0	0
Q9JKF6	Pvrl1	9957800	1908	4356200	4517100	402750	693910	373020	308710
Q64133	Maoa	9948900	1909	3161600	3452100	756520	423450	1138500	1016700
Q6PB44	Ptpn23	9904600	1910	3863300	4068200	776670	934620	187280	74479
Q9Z2W9	Gria3	9899400	1911	3537800	3734500	431010	268260	1042300	885470
Q99MN9	Pccb	9877600	1912	3662400	4509400	835800	733320	96722	136650
Q8K010	Oplah	9861900	1913	4177800	4487900	541910	351900	156780	145620
Q9D7S7	Rpl22l1	9855300	1914	5046400	4808900	1674600	991820	1162300	0
Q60809	Cnot7	9827800	1915	3652200	4332100	557680	378260	298490	609080
O88597	Becn1	9821700	1916	2356400	2416700	1383300	1525700	821220	1318400
Q9CZC8	Scrn1	9794000	1917	4028500	705090	1223000	1307700	1429700	1100000
Q9CRA5	Golph3	9740000	1918	3245300	3044600	455080	808210	1517500	669250
Q9CS42	Prps2	9737000	1919	5033300	4703600	3057300	2287900	2931300	0
Q8BGK5	Slc35f1	9717300	1920	3966400	4040200	1710800	0	0	0
Q8C7X2	Emc1	9715300	1921	4092500	3423000	534690	624060	562590	478360
P35505	Fah	9713700	1922	2856500	2177800	1037000	1308900	1006100	1327400
Q6GQT9	Nomo1	9707400	1923	4245000	4396000	458900	121940	298330	187230
Q9ESJ4	Nckipsd	9705700	1924	3389500	3178100	380170	841080	1264600	652210
Q05512	Mark2	9702200	1925	3119000	3094100	1078900	751490	1056700	601960
Q9CQX8	Mrps36	9656200	1926	5565600	4090600	5019400	3650600	0	0
O35841	Api5	9643600	1927	4189600	3454300	435050	406820	990350	167480
A2A699	Fam171a2	9596300	1928	2728300	2388000	368100	256570	1174000	2681300
Q3UGS4	Fam195b	9581800	1929	4821300	4678900	1557500	992490	81662	1523000
Q9R1Q7	Plp2	9570100	1930	4955200	4614900	0	0	0	0
Q9JKB1;P58321	Uchl3;Uchl4	9568200	1931	5282900	4104600	0	16480	164190	0
Q3UJB9	Edc4	9564000	1932	4437200	3896900	420040	220670	396820	192440
P98084	Apba2	9547800	1933	3366700	3718100	582380	786450	397550	696680
Q9D172	D10Jhu81e	9521800	1934	4106500	5415300	1325300	1087500	0	0
P99028	Uqcrh	9520600	1935	2679600	2068900	816450	982860	1866100	1106600
Q3TXX3	Zfyve27	9487600	1936	753220	6836800	325190	213920	767770	590720
Q9EP72	Emc7	9474300	1937	4931700	4542600	2746500	2169600	5756900	5656600
Q9Z0L0	Tpbg	9471400	1938	2831700	294900	1146500	484850	2596400	2117100
Q8K0C9	Gmds	9457300	1939	3944100	3925400	816840	770880	0	0
Q8BHL7	Cdc42se1	9445600	1940	0	9445600	0	0	0	0
Q62376	Snrnp70	9442200	1941	3771100	4157300	248810	118780	827390	318780
P60605	Ube2g2	9441300	1942	3408300	2994900	0	2181400	856700	0
Q9D0E3	Lysmd1	9440200	1943	1164200	1353800	988280	300120	2125800	3508000
Q922H4	Gmppa	9423700	1944	1988700	2199400	763610	859360	1977100	1635500
Q8CHK3	Mboat7	9422200	1945	3075700	3498700	0	1054100	0	1793700
Q63959	Kcnc3	9416900	1946	3986100	3808400	908630	713710	380010	272210
Q9D0T1	Nhp2l1	9408800	1947	4366600	4142400	1388500	2836700	7048800	899910
Q62059	Vcan	9395900	1948	2205600	2314500	1250400	717150	1771200	1137100
Q01063	Pde4d	9385800	1949	3389600	3584900	242520	1253600	798290	116960
Q62077	Plcg1	9376900	1950	4281600	4226200	294700	287450	134840	152160
Q8BJW6	Eif2a	9369000	1951	4340900	3928400	141270	161630	796790	126940
Q9D967	Mdp1	9366100	1952	2493700	2744100	400840	839290	2004000	884200
Q9Z130	Hnrnpdl	9350000	1953	1300600	1583300	3829000	1835200	801860	1837300
O88951	Lin7b	9348500	1954	3217100	3157400	742300	940990	1290700	0
Q3TY60	Fam131b	9338700	1955	3867700	4040700	285710	334100	287550	522940
P84078	Arf1	9310100	1956	5112200	4197900	0	0	1608800	725970
O55125	Nipsnap1	9304900	1957	4748300	4318800	237820	0	0	0
Q6GV12	Kdsr	9303400	1958	4841500	4459000	2923.1	0	0	0
Q8HW98	Iglon5	9284400	1959	4636200	4013900	3166000	652760	425460	208820
P70122	Sbds	9275700	1960	4967400	4308300	1482200	1112700	0	0
Q99LC5	Etfa	9252600	1961	4295700	3969700	630220	357080	363160	424580
Q3UR70	Tgfbrap1	9224000	1962	3180300	3391200	807500	930610	464870	449460
Q62241	Snrpc	9215600	1963	5070200	4145300	2412600	0	0	0
E9Q8I9	Fry	9192800	1964	3411200	3253400	409950	473890	940380	703950
P60843	Eif4a1	9187500	1965	4328700	4496500	1756800	362350	1522100	1287900
Q571F8	Gls2	9186100	1966	3194400	2946500	582220	509170	1082100	871630
Q9Z127	Slc7a5	9169000	1967	4462600	3888700	0	0	0	817710
Q9EQS3	Mycbp	9159700	1968	4217100	4942600	2095200	3300700	1800100	1303400
Q9Z1W9	Stk39	9152000	1969	2673300	2447300	1007200	550610	907260	1566400
Q91VC3	Eif4a3	9128900	1970	3506100	3798000	934740	890050	0	0
P97823	Lypla1	9127600	1971	3052900	2395000	290020	210900	2512000	666780
P16014	Chgb	9116300	1972	2014300	1562600	576130	354140	2315500	2293600
Q8R2U0	Seh1l	9115100	1973	4877100	4238100	1280000	1408100	1026300	471860
P57780	Actn4	9113200	1974	3378000	3691200	321670	548420	741430	432480
Q920E5	Fdps	9103300	1975	3626600	3121100	626110	652710	1076800	11415
P28867	Prkcd	9095300	1976	3089300	3231800	305620	415310	771240	1282000
P52800	Efnb2	9087400	1977	3140300	2844800	490420	652400	1123100	836370
Q921G8	Tubgcp2	9075100	1978	2912000	2897500	507610	447660	1341300	969030
O35344	Kpna3	9071900	1979	3978600	3872500	255320	453160	262590	249720
Q9CX13	Cnih4	9050300	1980	5046600	4003700	7559400	0	7881600	8378800
Q8BZA9	Tigar	9047700	1981	3030600	3631700	124590	6619.1	71318	2182800
Q6A4J8	Usp7	9018100	1982	3226600	3227000	584440	440320	936370	603340
Q9R1K9	Cetn2	9001100	1983	3400100	2777100	741140	522390	829350	731090
Q61330	Cntn2	8983200	1984	3429500	3503100	605010	223210	709240	513170
Q8BYK6	Ythdf3	8958200	1985	4275600	3385800	769170	527620	0	0
P59017	Bcl2l13	8927800	1986	1948400	1644700	1414700	557010	3045600	317470
Q80TK0	Kiaa1107	8926400	1987	2524600	2387200	1085800	871720	1073600	983500
Q99KC8	Vwa5a	8909900	1988	2747500	3006300	1197900	410520	811970	735760
Q921J2	Rheb	8903200	1989	3568500	5334700	4006700	2623300	5493800	3927700
Q8VHC3	Selm	8890500	1990	3246000	3584700	465260	263520	1001500	329520
Q9CY57	Chtop	8887900	1991	4670200	4217700	1770100	992270	0	0
Q01730	Rsu1	8875700	1992	3292900	3010900	518430	332460	200620	1520500
P62500	Tsc22d1	8864800	1993	4341400	4523400	0	0	0	0
P46735	Myo1b	8864500	1994	2596000	2692400	563400	507470	1314700	1190700
P62322	Lsm5	8858300	1995	4479700	4378600	0	0	0	0
Q69ZS8	Kazn	8853500	1996	3301900	3167700	451540	590050	827140	515170
Q8BK63	Csnk1a1	8839600	1997	3402800	3264100	225530	152180	946110	848830
Q3TJZ6	Fam98a	8832100	1998	2917700	2823500	1239000	515480	575230	761260
Q6PDM2	Srsf1	8831700	1999	4400200	4431500	0	0	0	0
[truncated: 2,861 more rows]
