# Supplementary material for: Molecular architecture of synaptic vesicles
Source: Proc Natl Acad Sci U S A. 2024 Nov 27;121(49):e2407375121. doi: 10.1073/pnas.2407375121 (PMC11626200; doi:10.1073/pnas.2407375121)
Supplement: Supplementary file 4 — Dataset S03 (XLSX) [file pnas.2407375121.sd03.xlsx]

## Sheet: SVs_radii
SI Table S2 - Synaptic vesicles radii, the results are represented at Fig. S1
Isolated SV preparation
SV ID	Radius, nm
1	30.15
2	21.44
3	19.43
4	20.1
5	15.41
6	20.1
7	21.44
8	30.82
9	32.16
10	11.39
11	20.1
12	20.1
13	18.76
14	18.76
15	25.46
16	18.76
17	18.76
18	20.1
19	18.76
20	18.76
21	14.74
22	17.42
23	20.1
24	20.1
25	40.2
26	20.1
27	20.1
28	14.74
29	17.42
30	18.76
31	20.1
32	25.46
33	17.42
34	14.74
35	21.44
36	18.76
37	18.76
38	21.44
39	21.44
40	18.76
41	18.76
42	19.43
43	27.135
44	33.5
45	20.77
46	28.14
47	16.75
48	17.42
49	21.44
50	18.76
51	21.44
52	18.76
53	18.76
54	20.1
55	18.76
56	18.76
57	20.5467
58	18.76
59	18.76
60	18.76
61	14.74
62	26.8
63	17.42
64	20.1
65	15.41
66	21.44
67	19.2067
68	22.78
69	18.09
70	21.44
71	16.08
72	25.46
73	17.42
74	17.42
75	20.1
76	20.77
77	18.76
78	17.42
79	13.4
80	20.1
81	14.74
82	19.43
83	20.1
84	17.42
85	19.43
86	16.08
87	18.76
88	19.43
89	17.42
90	20.1
91	34.84
92	20.1
93	20.1
94	17.42
95	17.42
96	20.1
97	21.44
98	18.76
99	18.09
100	22.445
101	18.76
102	18.09
103	25.46
104	21.44
105	17.42
106	17.42
107	18.09
108	22.3333
109	17.42
110	18.76
111	20.1
112	21.44
113	20.1
114	20.1
115	20.1
116	20.1
117	23.6733
118	32.16
119	18.76
120	24.12
121	17.42
122	29.9267
123	18.76
124	56.28
125	18.76
126	17.42
127	19.43
128	18.76
129	20.1
130	20.1
131	20.1
132	17.42
133	20.1
134	20.1
135	21.44
136	18.76
137	20.77
138	20.1
139	14.74
140	17.42
141	26.13
142	19.43
143	20.1
144	18.76
145	18.76
146	17.42
147	18.76
148	16.08
149	19.43
150	20.1
151	17.42
152	18.76
153	20.1
154	17.42
155	25.46
156	18.76
157	16.08
158	20.1
159	17.42
160	18.76
161	16.08
162	20.1
163	20.77
164	12.06
165	18.76
166	18.76
167	18.76
168	18.76
169	21.44
170	18.09
171	20.4829
172	18.09
173	18.76
174	18.76
175	18.76
176	20.1
177	16.9733
178	18.76
179	22.78
180	22.445
181	21.44
182	15.41
183	20.1
184	17.42
185	21.172
186	22.78
187	20.1
188	21.44
189	20.1
190	18.76
191	18.09
192	19.296
193	22.11
194	19.43
195	17.8667
196	19.028
197	21.44
198	17.42
199	19.5044
200	20.1
201	18.76
202	18.09
203	18.76
204	19.43
205	25.46
206	21.44
207	21.708
208	19.765
209	21.44
210	18.09
211	20.1
212	18.76
213	18.09
214	21.44
215	19.43
216	15.812
217	18.76
218	18.09
219	21.44
220	18.09
221	20.1
222	21.44
223	17.42
224	20.1
225	20.1
226	16.884
227	18.76
228	19.296
229	18.09
230	18.76
231	20.435
232	28.14
233	21.44
234	13.8467
235	17.42
236	20.77
237	18.76
238	20.1
239	18.76
240	20.1
241	20.1
242	20.1
243	18.76
244	18.76
245	18.76
246	24.12
247	16.75
248	17.42
249	18.09
250	22.78
251	21.44
252	15.6333
253	21.44
254	17.42
255	16.08
256	17.42
257	20.1
258	21.44
259	14.07
260	17.956
261	24.5667
262	21.44
263	18.76
264	20.77
265	18.76
266	21.44
267	18.76
268	50.92
269	32.428
270	25.46
271	20.1
272	18.76
273	20.1
274	17.42
275	22.78
276	22.11
277	20.1
278	21.44
279	21.44
280	18.76
281	18.76
282	22.78
283	18.3133
284	16.08
285	18.76
286	32.16
287	18.76
288	19.6533
289	18.09
290	17.42
291	17.42
292	18.76
293	18.76
294	18.76
295	20.1
296	21.6633
297	22.78
298	21.44
299	20.1
300	20.1
301	19.095
302	20.1
303	17.42
304	20.1
305	18.76
306	17.42
307	24.12
308	18.76
309	20.1
310	20.636
311	20.1
312	14.74
313	18.76
314	17.42
315	22.11
316	17.42
317	17.42
318	22.78
319	20.1
320	17.956
321	20.1
322	29.48
323	20.1
324	21.44
325	22.11
326	17.42
327	18.76
328	17.42
329	19.43
330	20.1
331	18.76
332	20.1
333	16.415
334	32.83
335	16.08
336	18.76
337	13.4
338	18.76
339	17.42
340	20.1
341	18.76
342	18.76
343	17.42
344	22.78
345	17.42
346	14.07
347	18.76
348	24.12
349	18.76
350	20.1
351	21.44
352	20.1
353	20.1
354	32.83
355	18.76
356	18.76
357	22.78
358	18.76
359	20.1
360	18.76
361	20.1
362	21.44
363	18.76
364	18.76
365	21.44
366	18.76
367	21.44
368	26.8
369	17.42
370	21.44
371	16.08
372	21.44
373	22.11
374	20.1
375	21.44
376	20.1
377	18.76
378	52.26
379	28.14
380	22.78
381	20.1
382	15.6333
383	20.1
384	18.76
385	24.12
386	18.76
387	18.76
388	33.5
389	17.42
390	20.77
391	26.8
392	22.3333
393	16.08
394	19.765
395	22.78
396	20.1
397	18.76
398	16.08
399	20.1
400	23.45
401	20.1
402	18.76
403	18.76
404	25.46
405	26.8
406	20.1
407	34.17
408	17.42
409	17.42
410	22.78
411	20.1
412	18.76
413	30.82
414	30.3733
415	25.46
416	38.19
417	26.8
418	20.1
419	25.46
420	18.76
421	20.1
422	18.76
423	20.1
424	16.08
425	16.884
426	30.82
427	21.44
428	18.76
429	17.42
430	21.708
431	18.76
432	22.78
433	17.42
434	18.09
435	25.46
436	16.08
437	17.42
438	27.6933
439	20.1
440	25.46
441	20.1
442	20.77
443	47.972
444	18.76
445	25.46
446	36.18
447	18.76
448	16.08
449	20.1
450	20.1
451	20.1
452	16.08
453	42.88
454	18.76
455	17.42
456	21.44
457	25.2367
458	39.7533
459	22.11
460	24.79
461	21.44
462	20.1
463	18.76
464	18.76
465	21.44
466	20.5467
467	20.1
468	17.42
469	20.1
470	17.42
471	17.42
472	16.08
473	15.6333
474	21.44
475	33.9467
476	26.8
477	36.85
478	18.76
479	17.42
480	18.76
481	22.78
482	17.42
483	18.76
484	20.1
485	21.44
486	18.76
487	17.42
488	25.46
489	25.46
490	20.77
491	17.42
492	21.44
493	30.15
494	22.78
495	20.1
496	40.535
497	33.0533
498	20.1
499	17.42
500	18.76
501	30.82
502	18.3133
503	18.76
504	18.76
505	16.08
506	25.46
507	22.78
508	21.44
509	36.18
510	20.1
511	18.09
512	20.1
513	18.76
514	38.86
515	40.2
516	18.76
517	37.52
518	18.76
519	22.78
520	22.78
521	18.76
522	20.1
523	17.42
524	21.44
525	20.1
526	16.08
527	18.76
528	24.12
529	18.76
530	17.42
531	18.76
532	48.91
533	30.82
534	28.14
535	21.44
536	27.2467
537	21.44
538	24.12
539	20.1
540	18.76
541	20.435
542	18.09
543	31.2667
544	24.12
545	24.12
546	21.44
547	18.76
548	18.3133
549	27.47
550	17.42
551	22.78
552	29.48
553	23.785
554	21.44
555	24.12
556	15.41
557	18.76
558	22.78
559	22.78
560	17.42
561	31.49
562	17.42
563	17.42
564	17.42
565	21.44
566	18.76
567	16.08
568	18.76
569	20.1
570	17.42
571	16.08
572	21.44
573	18.76
574	18.76
575	18.76
576	20.1
577	38.86
578	19.2067
579	36.18
580	24.12
581	24.12
582	17.42
583	18.76
584	17.42
585	16.08
586	21.44
587	21.44
588	14.74
589	24.79
590	20.1
591	30.82
592	17.42
593	17.42
594	17.42
595	27.135
596	15.41
597	22.11
598	18.76
599	20.1
600	20.1
601	20.1
602	21.44
603	47.7933
604	20.1
605	21.44
606	18.76
607	20.1
608	18.76
609	24.656
610	21.44
611	29.48
612	20.5467
613	22.78
614	46.9
615	20.1
616	48.24
617	17.42
618	17.42
619	40.2
620	20.1
621	34.84
622	20.1
623	18.76
624	29.48
625	40.2
626	26.8
627	30.82
628	20.1
629	45.56
630	30.15
631	20.1
632	37.52
633	16.08
634	20.1
635	24.12
636	17.42
637	21.44
638	24.5667
639	20.1
640	22.78
641	18.76
642	17.42
643	19.765
644	21.44
645	20.1
646	20.1
647	29.48
648	18.76
649	18.76
650	20.1
651	36.85
652	24.12
653	42.88
654	29.48
655	22.78
656	16.08
657	15.1867
658	20.1
659	22.78
660	20.1
661	22.78
662	22.78
663	20.1
664	20.1
665	17.42
666	24.12
667	21.44
668	21.44
669	21.44
670	20.1
671	18.76
672	16.08
673	24.12
674	26.8
675	22.78
676	40.2
677	20.1
678	21.44
679	21.44
680	20.1
681	20.1
682	20.1
683	20.1
684	20.1
685	16.08
686	18.76
687	20.1
688	18.76
689	14.74
690	18.76
691	17.42
692	22.78
693	18.76
694	61.64
695	20.1
696	20.1
697	20.1
698	21.44
699	21.44
700	45.56
701	21.44
702	45.56
703	16.08
704	20.77
705	24.12
706	22.512
707	17.42
708	17.42
709	14.74
710	17.42
711	21.44
712	18.76
713	18.76
714	17.42
715	17.42
716	19.2067
717	38.4133
718	19.43
719	33.5
720	17.42
721	21.105
722	20.1
723	20.1
724	18.76
725	17.8667
726	17.42
727	13.4
728	18.76
729	20.435
730	17.42
731	22.78
732	20.1
733	18.09
734	16.08
735	18.76
736	17.42
737	22.78
738	18.76
739	20.1
740	18.76
741	16.08
742	26.8
743	14.74
744	21.44
745	19.43
746	16.75
747	20.1
748	20.1
749	24.12
750	18.76
751	18.76
752	20.1
753	20.1
754	17.42
755	18.76
756	22.78
757	25.46
758	43.55
759	18.76
760	16.08
761	20.435
762	18.76
763	18.76
764	28.14
765	40.2
766	18.76
767	17.42
768	54.94
769	18.76
770	18.76
771	18.76
772	16.08
773	16.08
774	20.1
775	16.9733
776	17.42
777	22.78
778	17.42
779	14.74
780	18.09
781	21.44
782	20.1
783	20.1
784	17.42
785	28.14
786	20.1
787	20.435
788	20.77
789	18.76
790	14.07
791	20.1
792	16.08
793	21.44
794	17.42
795	20.1
796	18.76
797	17.42
798	21.44
799	17.42
800	18.09
801	17.42
802	18.76
803	16.08
804	21.44
805	20.77
806	20.1
807	18.76
808	17.42
809	16.08
810	18.76
811	18.76
812	21.44
813	19.43
814	20.1
815	17.42
816	18.76
817	20.904
818	26.8
819	42.88
820	17.42
821	18.76
822	18.76
823	18.09
824	20.1
825	18.76
826	21.44
827	18.76
828	18.76
829	18.76
830	34.84
831	16.08
832	18.76
833	26.8
834	25.46
835	29.48
836	20.1
837	16.08
838	18.76
839	19.6533
840	22.78
841	22.78
842	17.42
843	32.16
844	21.44
845	22.11
846	32.83
847	36.18
848	20.1
849	18.76
850	16.08
851	30.15
852	17.42
853	21.44
854	18.09
855	22.78
856	18.76
857	20.1
858	17.42
859	16.08
860	14.74
861	16.08
862	18.3133
863	18.76
864	27.6933
865	14.74
866	18.76
867	18.76
868	18.76
869	18.76
870	45.56
871	16.08
872	14.74
873	20.1
874	17.42
875	22.78
876	24.12
877	17.42
878	16.08
879	18.76
880	21.44
881	17.42
882	21.44
883	21.44
884	17.42
885	19.43
886	20.1
887	18.76
888	18.76
889	21.44
890	20.1
891	18.76
892	21.44
893	18.76
894	20.1
895	17.42
896	20.1
897	20.1
898	18.76
899	18.76
900	22.78
901	27.47
902	17.42
903	24.12
904	26.8
905	26.13
906	17.42
907	33.5
908	39.53
909	24.79
910	18.76
911	24.12
912	20.1
913	20.1
914	17.42
915	38.86
916	18.76
917	28.81
918	20.435
919	16.75
920	17.42
921	18.09
922	32.16
923	24.12
924	17.42
925	17.42
926	18.76
927	16.08
928	20.1
929	16.08
930	17.42
931	17.42
932	16.08
933	18.76
934	15.41
935	16.08
936	64.32
937	24.12
938	41.54
939	46.23
940	39.932
941	24.12
942	22.78
943	21.44
944	18.76
945	22.78
946	17.42
947	18.76
948	21.44
949	24.12
950	18.76
951	21.44
952	24.12
953	14.74
954	18.76
955	17.42
956	17.42
957	22.78
958	17.42
959	20.1
960	18.76
961	56.28
962	18.76
963	17.42
964	18.76
965	67
966	16.08
967	18.76
968	24.5667
969	20.1
970	16.08
971	16.08
972	23.45
973	21.8867
974	39.53
975	16.08
976	15.41
977	18.76
978	18.76
979	21.44
980	21.44
981	31.49
982	20.1
983	20.1
984	20.1
985	17.42
986	20.1
987	18.76
988	36.984
989	14.74
990	18.09
991	14.74
992	20.1
993	20.1
994	16.08
995	21.44
996	18.76
997	17.42
998	20.1
999	21.44
1000	18.76
1001	15.6333
1002	15.41
1003	17.42
1004	18.76
1005	18.76
1006	18.76
1007	26.8
1008	17.42
1009	18.76
1010	40.2
1011	18.76
1012	17.42
1013	18.09
1014	20.9933
1015	17.42
1016	20.1
1017	18.76
1018	17.42
1019	25.46
1020	25.46
1021	24.12
1022	24.12
1023	46.9
1024	51.8133
1025	17.42
1026	21.44
1027	17.42
1028	23.6733
1029	22.78
1030	19.43
1031	29.48
1032	14.74
1033	42.88
1034	18.76
1035	24.12
1036	20.1
1037	18.425
1038	20.1
1039	17.42
1040	18.76
1041	18.76
1042	16.08
1043	24.12
1044	21.44
1045	17.42
1046	22.78
1047	20.1
1048	16.08
1049	18.09
1050	24.12
1051	17.42
1052	18.76
1053	18.76
1054	21.44
1055	20.1
1056	30.82
1057	24.5667
1058	24.79
1059	18.76
1060	14.74
1061	16.08
1062	21.44
1063	22.78
1064	28.81
1065	12.73
1066	17.42
1067	14.74
1068	16.08
1069	18.76
1070	21.44
1071	16.08
1072	16.08
1073	17.42
1074	21.8867
1075	24.12
1076	17.42
1077	17.42
1078	23.2267
1079	20.1
1080	14.74
1081	18.76
1082	18.76
1083	20.1
1084	18.76
1085	18.76
1086	26.3533
1087	20.1
1088	15.1867
1089	25.46
1090	21.775
1091	20.1
1092	20.1
1093	21.44
1094	14.74
1095	17.42
1096	20.1
1097	18.76
1098	20.1
1099	18.76
1100	17.42
1101	17.42
1102	18.76
1103	17.42
1104	18.76
1105	17.42
1106	18.76
1107	20.9933
1108	24.12
1109	17.42
1110	18.76
1111	28.14
1112	18.76
1113	24.12
1114	18.76
1115	20.1
1116	18.76
1117	18.76
1118	21.44
1119	20.1
1120	17.42
1121	20.9933
1122	22.78
1123	16.08
1124	22.3333
1125	21.44
1126	26.8
1127	22.78
1128	17.42
1129	16.08
1130	24.12
1131	17.8667
1132	21.44
1133	16.08
1134	17.42
1135	20.77
1136	18.76
1137	18.76
1138	16.08
1139	18.76
1140	20.77
1141	17.42
1142	17.42
1143	17.42
1144	18.76
1145	24.12
1146	17.42
1147	14.74
1148	38.19
1149	18.76
1150	18.76
1151	40.535
1152	24.12
1153	24.12
1154	21.44
1155	20.1
1156	33.5
1157	17.42
1158	24.12
1159	18.76
1160	17.42
1161	20.1
1162	16.08
1163	17.42
1164	20.77
1165	21.44
1166	21.105
1167	17.42
1168	17.42
1169	31.49
1170	17.42
1171	21.44
1172	18.76
1173	28.14
1174	16.08
1175	17.42
1176	18.76
1177	18.09
1178	20.1
1179	20.1
1180	16.08
1181	18.76
1182	17.42
1183	21.44
1184	17.42
1185	62.98
1186	20.1
1187	18.76
1188	17.42
1189	20.1
1190	17.42
1191	21.44
1192	21.44
1193	20.1
1194	21.44
1195	16.08
1196	20.1
1197	18.76
1198	20.1
1199	16.08
1200	21.44
1201	30.82
1202	33.5
1203	20.1
1204	26.8
1205	20.1
1206	34.84
1207	20.1
1208	14.74
1209	20.1
1210	16.08
1211	20.1
1212	54.94
1213	46.9
1214	14.74
1215	22.78
1216	20.1
1217	26.8
1218	16.08
1219	18.76
1220	18.76
1221	18.76
1222	25.46
1223	16.08
1224	36.18
1225	14.74
1226	20.1
1227	18.76
1228	28.14
1229	20.1
1230	18.76
1231	18.76
1232	16.08
1233	40.2
1234	17.42
1235	40.2
1236	16.08
1237	17.42
1238	22.78
1239	26.8
1240	14.74
1241	18.76
1242	21.44
1243	20.1
1244	18.76
1245	17.42
1246	18.76
1247	25.46
1248	22.78
1249	20.1
1250	17.42
1251	17.42
1252	20.1
1253	41.54
1254	20.1
1255	22.78
1256	20.1
1257	22.78
1258	18.76
1259	18.76
1260	17.42
1261	16.08
1262	16.08
1263	20.1
1264	17.42
1265	17.42
1266	17.42
1267	14.74
1268	18.76
1269	18.76
1270	17.42
1271	16.08
1272	14.74
1273	17.42
1274	67
1275	26.8
1276	18.76
1277	18.76
1278	38.86
1279	18.76
1280	17.42
1281	17.42
1282	17.42
1283	21.44
1284	67
1285	16.08
1286	20.1
1287	18.76
1288	18.76
1289	17.42
1290	17.42
1291	18.76
1292	20.1
1293	20.1
1294	20.1
1295	20.1
1296	16.08
1297	20.1
1298	22.78
1299	20.1
1300	20.1
1301	18.76
1302	18.76
1303	20.1
1304	17.42
1305	18.76
1306	21.44
1307	18.76
1308	22.78
1309	20.1
1310	18.76
1311	18.76
1312	18.76
1313	18.76
1314	21.44
1315	18.76
1316	22.78
1317	21.44
1318	22.78
1319	21.44
1320	60.3
1321	24.12
1322	18.76
1323	17.42
1324	16.08
1325	24.12
1326	18.76
1327	16.08
1328	24.12
1329	17.42
1330	17.42
1331	20.1
1332	18.76
1333	17.42
1334	21.44
1335	17.42
1336	22.78
1337	18.76
1338	33.5
1339	18.76
1340	18.76
1341	20.1
1342	20.1
1343	22.78
1344	20.1
1345	20.1
1346	17.42
1347	21.44
1348	22.78
1349	17.42
1350	18.76
1351	20.1
1352	20.1
1353	18.76
1354	18.76
1355	21.44
1356	17.42
1357	18.76
1358	18.76
1359	14.74
1360	16.08
1361	14.74
1362	17.42
1363	21.44
1364	17.42
1365	21.44
1366	38.86
1367	17.42
1368	24.12
1369	18.76
1370	21.44
1371	20.1
1372	21.44
1373	16.08
1374	16.08
1375	18.76
1376	18.76
1377	29.48
1378	18.76
1379	17.42
1380	16.08
1381	18.76
1382	20.1
1383	20.1
1384	24.12
1385	20.1
1386	16.08
1387	29.48
1388	17.42
1389	20.1
1390	20.1
1391	20.1
1392	16.08
1393	20.1
1394	17.42
1395	18.76
1396	17.42
1397	20.1
1398	16.08
1399	17.42
1400	20.1
1401	17.42
1402	22.78
1403	22.78
1404	20.1
1405	18.76
1406	18.76
1407	16.08
1408	14.74
1409	21.44
1410	16.08
1411	17.42
1412	16.08
1413	20.1
1414	22.78
1415	20.1
1416	18.76
1417	20.1
1418	20.1
1419	16.08
1420	18.76
1421	18.76
1422	18.76
1423	22.78
1424	20.1
1425	20.1
1426	20.1
1427	18.76
1428	20.1
1429	18.76
1430	18.76
1431	20.1
1432	17.42
1433	36.18
1434	18.76
1435	17.42
1436	18.76
1437	18.76
1438	20.1
1439	18.76
1440	18.76
1441	30.82
1442	16.08
1443	16.08
1444	20.1
1445	18.76
1446	18.76
1447	20.1
1448	18.76
1449	17.42
1450	16.08
1451	24.12
1452	17.42
1453	17.42
1454	22.78
1455	13.4
1456	17.42
1457	24.12
1458	21.44
1459	14.74
1460	17.42
1461	26.8
1462	21.44
1463	18.76
1464	20.1
1465	24.12
1466	17.42
1467	22.78
1468	16.08
1469	17.42
1470	18.76
1471	29.48
1472	20.1
1473	21.44
1474	17.42
1475	18.76
1476	20.1
1477	20.1
1478	24.12
1479	18.76
1480	17.42
1481	17.42
1482	18.76
1483	17.42
1484	20.1
1485	17.42
1486	20.1
1487	18.76
1488	17.42
1489	17.42
1490	22.78
1491	20.1
1492	18.76
1493	18.76
1494	17.42
1495	21.44
1496	20.1
1497	17.42
1498	24.12
1499	20.1
1500	17.42
1501	21.44
1502	18.76
1503	18.76
1504	18.76
1505	20.1
1506	16.08
1507	17.42
1508	21.44
1509	17.42
1510	17.42
1511	24.12
1512	20.1
1513	17.42
1514	21.44
1515	16.08
1516	14.74
1517	14.74
1518	20.1
1519	17.42
1520	18.76
1521	18.76
1522	17.42
1523	20.1
1524	17.42
1525	21.44
1526	25.46
1527	17.42
1528	18.76
1529	22.78
1530	17.42
1531	17.42
1532	21.44
1533	17.42
1534	22.78
1535	20.1
1536	18.76
1537	17.42
1538	21.44
1539	18.76
1540	18.76
1541	18.76
1542	30.82
1543	21.44
1544	20.1
1545	24.12
1546	18.76
1547	17.42
1548	21.44
1549	18.76
1550	21.44
1551	18.76
1552	17.42
1553	16.08
1554	20.1
1555	20.1
1556	20.1
1557	16.08
1558	18.76
1559	17.42
1560	21.44
1561	18.76
1562	20.1
1563	18.76
1564	14.74
1565	24.12
1566	21.44
1567	18.76
1568	14.74
1569	14.74
1570	21.44
1571	24.12
1572	20.1
1573	18.76
1574	20.1
1575	18.76
1576	18.76
1577	18.76
1578	17.42
1579	17.42
1580	21.44
1581	16.08
1582	24.12
1583	22.78
1584	21.44
1585	18.76
1586	18.76
1587	18.76
1588	17.42
1589	14.74
1590	17.42
1591	22.78
1592	16.08
1593	17.42
1594	20.1
1595	17.42
1596	17.42
1597	20.1
1598	20.1
1599	25.46
1600	20.1
1601	17.42
1602	16.08
1603	33.5
1604	28.14
1605	16.08
1606	21.44
1607	65.66
1608	20.1
1609	16.08
1610	20.1
1611	18.76
1612	18.76
1613	18.76
1614	14.74
1615	16.08
1616	8.04
1617	36.18
1618	17.42
1619	28.14
1620	16.08
1621	33.5
1622	20.1
1623	18.76
1624	41.54
1625	16.08
1626	22.78
1627	16.08
1628	18.76
1629	17.42
1630	26.8
1631	21.44
1632	18.76
1633	32.16
1634	24.12
1635	24.12
1636	24.12
1637	17.42
1638	18.76
1639	16.08
1640	29.48
1641	18.76
1642	21.44
1643	20.1
1644	16.08
1645	20.1
1646	18.76
1647	17.42
1648	18.76
1649	18.76
1650	21.44
1651	18.76
1652	24.12
1653	17.42
1654	14.74
1655	17.42
1656	24.12
1657	14.74
1658	16.08
1659	18.76
1660	13.4
1661	26.8
1662	18.76
1663	67
1664	17.42
1665	21.44
1666	18.76
1667	33.5
1668	17.42
1669	61.64
1670	14.74
1671	37.52
1672	24.12
1673	17.42
1674	14.74
1675	14.74
1676	18.76
1677	20.1
1678	25.46
1679	14.74
1680	17.42
1681	22.78
1682	17.42
1683	17.42
1684	18.76
1685	24.12
1686	24.12
1687	24.12
1688	18.76
1689	18.76
1690	20.1
1691	20.1
1692	14.74
1693	21.44
1694	17.42
1695	14.74
1696	18.76
1697	21.44
1698	17.42
1699	17.42
1700	14.74
1701	18.76
1702	17.42
1703	16.08
1704	20.1
1705	25.46
1706	25.46
1707	17.42
1708	21.44
1709	25.46
1710	16.08
1711	22.78
1712	20.1
1713	22.78
1714	14.74
1715	40.2
1716	17.42
1717	20.1
1718	16.08
1719	18.76
1720	20.1
1721	36.18
1722	20.1
1723	37.52
1724	37.52
1725	25.46
1726	26.8
1727	22.78
1728	20.1
1729	20.1
1730	18.76
1731	21.44
1732	22.78
1733	16.08
1734	20.1
1735	18.76
1736	18.76
1737	18.76
1738	28.14
1739	17.42
1740	21.44
1741	26.8
1742	17.42
1743	18.76
1744	16.08
1745	17.42
1746	17.42
1747	20.1
1748	17.42
1749	17.42
1750	16.08
1751	17.42
1752	26.8
1753	17.42
1754	17.42
1755	18.76
1756	17.42
1757	16.08
1758	18.76
1759	18.76
1760	13.4
1761	18.76
1762	21.44
1763	21.44
1764	17.42
1765	26.8
1766	17.42
1767	25.46
1768	20.1
1769	17.42
1770	18.76
1771	22.78
1772	24.12
1773	20.1
1774	20.1
1775	17.42
1776	17.42
1777	18.76
1778	17.42
1779	16.08
1780	45.56
1781	30.82
1782	16.08
1783	20.1
1784	17.42
1785	21.44
1786	21.44
1787	18.76
1788	30.82
1789	20.1
1790	33.5
1791	30.82
1792	40.2
1793	28.14
1794	26.8
1795	18.76
1796	18.76
1797	32.16
1798	40.2
1799	30.82
1800	18.76
1801	18.76
1802	16.08
1803	17.42
1804	18.76
1805	17.42
1806	21.44
1807	21.44
1808	20.1
1809	17.42
1810	18.76
1811	16.08
1812	17.42
1813	20.1
1814	16.08
1815	46.9
1816	30.82
1817	20.1
1818	18.76
1819	24.12
1820	22.78
1821	21.44
1822	18.76
1823	16.08
1824	24.12
1825	37.52
1826	17.42
1827	17.42
1828	6.7
1829	21.44
1830	22.78
1831	17.42
1832	26.8
1833	22.78
1834	22.78
1835	17.42
1836	26.8
1837	22.78
1838	18.76
1839	17.42
1840	16.08
1841	40.2
1842	37.52
1843	21.44
1844	18.76
1845	18.76
1846	16.08
1847	20.1
1848	18.76
1849	20.1
1850	21.44
1851	42.88
1852	20.1
1853	17.42
1854	54.94
1855	17.42
1856	20.1
1857	18.76
1858	24.12
1859	22.78
1860	29.48
1861	28.14
1862	20.1
1863	16.08
1864	24.12
1865	13.4
1866	28.14
1867	16.08
1868	21.44
1869	17.42
1870	29.48
1871	32.16
1872	17.42
1873	21.44
1874	16.08
1875	18.76
1876	18.76
1877	20.1
1878	24.12
1879	18.76
1880	54.94
1881	18.76
1882	17.42
1883	29.48
1884	20.1
1885	18.76
1886	17.42
1887	18.76
1888	16.08
1889	24.12
1890	17.42
1891	22.78
1892	18.76
1893	22.78
1894	18.76
1895	21.44
1896	20.1
1897	22.78
1898	24.12
1899	22.78
1900	17.42
1901	21.44
1902	67
1903	17.42
1904	25.46
1905	16.08
1906	17.42
1907	14.74
1908	18.76
1909	16.08
1910	16.08
1911	8.04
1912	16.08
1913	26.8
1914	36.18
1915	22.78
1916	16.08
1917	14.74
1918	17.42
1919	16.08
1920	16.08
1921	26.8
1922	18.76
1923	16.08
1924	20.1
1925	18.76
1926	13.4
1927	8.04
1928	21.44
1929	17.42
1930	16.08
1931	16.08
1932	18.76
1933	20.1
1934	61.64
1935	17.42
1936	16.08
1937	21.44
1938	16.08
1939	42.88
1940	17.42
1941	20.1
1942	20.1
1943	20.1
1944	20.1
1945	28.14
1946	17.42
1947	17.42
1948	18.76
1949	20.1
1950	36.18
1951	20.1
1952	37.52
1953	14.74
1954	36.18
1955	26.8
1956	38.86
1957	22.78
1958	18.76
1959	22.78
1960	20.1
1961	22.78
1962	18.76
1963	17.42
1964	21.44
1965	20.1
1966	18.76
1967	20.1
1968	20.1
1969	9.38
1970	25.46
1971	26.8
1972	30.82
1973	24.12
1974	22.78
1975	20.1
1976	18.76
1977	17.42
1978	10.72
1979	21.44
1980	21.44
1981	33.5
1982	21.44
1983	10.72
1984	16.08
1985	17.42
1986	20.1
1987	18.76
1988	20.1
1989	17.42
1990	14.74
1991	22.78
1992	32.16
1993	21.44
1994	17.42
1995	20.1
1996	18.76
1997	17.42
[truncated: 1,532 more rows]
