# Supplementary material for: Molecular architecture of synaptic vesicles
Source: Proc Natl Acad Sci U S A. 2024 Nov 27;121(49):e2407375121. doi: 10.1073/pnas.2407375121 (PMC11626200; doi:10.1073/pnas.2407375121)
Supplement: Supplementary file 6 — Dataset S05 (XLSX) [file pnas.2407375121.sd05.xlsx]

## Sheet: LuTHy_Donor_Acceptor
SI Table S4 - LuTHy plasmids			List of expression plasmids used for LuTHy assays. The results are shown in Fig. 2B and SI Appendix Fig. S6
Donor											Acceptor						Donor						Acceptor
					Donor
LuTHy N1 clone ID	Human gene	Tag	cDNA clone	clone_gene_ID	N1 construct
PT6977	SYP	N	CCSB_12265	6855	NL_SYP
PT8101	VAMP2	N	CCSB_4137	6844	NL_VAMP2
PT8102	VAMP2	N	IOH5347	6844	NL_VAMP2
PT8103	ATP6V0A1	N	CCSB_9692	535	NL_ATP6V0A1
PT8104	ATP6V0E1	N	CCSB_56617	8992	NL_ATP6V0E1
PT728	Munc18	N			pcDNA3.1 NL_Munc18
LuTHy C1 clone ID	Human gene		cDNA clone	clone_gene_ID	C1 construct
PT7045	SYP	C	CCSB_12265	6855	SYP_NL
PT8109	VAMP2	C	CCSB_4137	6844	VAMP2_NL
PT8110	VAMP2	C	IOH5347	6844	VAMP2_NL
PT8111	ATP6V0A1	C	CCSB_9692	535	ATP6V0A1_NL
PT8112	ATP6V0E1	C	CCSB_56617	8992	ATP6V0E1_NL
Acceptor
LuTHy N2 clone ID	Human gene	Tag	cDNA clone	clone_gene_ID	N2 construct
PT6943	SYP	N	CCSB_12265	6855	mCit_SYP
PT8097	VAMP2	N	CCSB_4137	6844	mCit_VAMP2
PT8098	VAMP2	N	IOH5347	6844	mCit_VAMP2
PT8099	ATP6V0A1	N	CCSB_9692	535	mCit_ATP6V0A1
PT8100	ATP6V0E1	N	CCSB_56617	8992	mCit_ATP6V0E1
PT715	707	N			mCitrine_STX1A
LuTHy C2 clone ID	Human gene		cDNA clone	clone_gene_ID	C2 construct
PT7011	SYP	C	CCSB_12265	6855	SYP_mCit
PT8105	VAMP2	C	CCSB_4137	6844	VAMP2_mCit
PT8106	VAMP2	C	IOH5347	6844	VAMP2_mCit
PT8107	ATP6V0A1	C	CCSB_9692	535	ATP6V0A1_mCit
PT8108	ATP6V0E1	C	CCSB_56617	8992	ATP6V0E1_mCit
pos.Control
Acceptor
PT715	707	N			mCitrine_STX1A
#	control	DNA_plate_id	Spalte1	Spalte2	DNA_plate_no
712	PA-mCitrine-NL + pcDNA
696	NL-Stop + pcDNA
694	PA-mCitrine-Stop
756	PA-NL-Stop + pcDNA
A326	pcDNA
1	CCSB_12265	6855			SYP
2	CCSB_4137	6844			VAMP2
3	IOH5347	6844			VAMP2
4	CCSB_9692	535			ATP6V0A1
6	CCSB_56617	8992			ATP6V0E1
