# Supplementary material for: Molecular architecture of synaptic vesicles
Source: Proc Natl Acad Sci U S A. 2024 Nov 27;121(49):e2407375121. doi: 10.1073/pnas.2407375121 (PMC11626200; doi:10.1073/pnas.2407375121)
Supplement: Supplementary file 7 — Dataset S06 (XLSX) [file pnas.2407375121.sd06.xlsx]

## Sheet: CCVs_radii
SI Table S5 - CCVs radii The results are shown at the Fig. 3 F
Isolated CCV preparation				CCVs in situ
CCV ID	Radius, nm			CCV ID	Radius, nm
1	20.16			1	24.56
2	22.848			2	29.472
3	28.224			3	24.56
4	21.504			4	51.576
5	33.6			5	39.296
6	28.224			6	24.56
7	33.6			7	29.472
8	22.848			8	24.56
9	21.504			9	29.472
10	21.504			10	22.104
11	29.568			11	29.472
12	44.352			12	22.104
13	28.224			13	24.56
14	28.224			14	29.472
15	29.568			15	24.56
16	22.848			16	22.104
17	32.256			17	24.56
18	28.224			18	44.208
19	21.504			19	31.928
20	21.504			20	22.104
21	17.472			21	36.84
22	18.816			22	39.296
23	21.504			23	24.56
24	22.848			24	31.928
25	20.16			25	31.928
26	30.912			26	51.576
27	17.472			27	24.56
28	36.288			28	22.104
29	24.192			29	29.472
30	28.224			30	24.56
31	22.848			31	22.104
32	20.16			32	24.56
33	21.504			33	24.56
34	17.472			34	22.104
35	28.224			35	31.928
36	29.568			36	34.384
37	28.224			37	24.56
38	37.632			38	31.928
39	40.32			39	27.016
40	30.912			40	17.192
41	32.256			41	27.016
42	30.912			42	39.296
43	28.224			43	34.384
44	21.504			44	36.84
45	30.912			45	27.016
46	26.88			46	41.752
47	21.504			47	27.016
48	18.816			48	24.56
49	20.16			49	29.472
50	18.816			50	22.104
51	34.944			51	24.56
52	20.16			52	36.84
53	32.256			53	51.576
54	33.6			54	27.016
55	29.568			55	22.104
56	24.192			56	27.016
57	43.008			57	24.56
58	51.072			58	29.472
59	38.976			59	51.576
60	25.536			60	29.472
61	28.224			61	29.472
62	24.192			62	31.928
63	28.224			63	63.856
64	37.632			64	27.016
65	32.256			65	24.56
66	20.16			66	24.56
67	41.664			67	24.56
68	20.16			68	19.648
69	17.472			69	22.104
70	29.568			70	27.016
71	29.568			71	31.928
72	37.632			72	27.016
73	26.88			73	22.104
74	22.848			74	24.56
75	17.472			75	24.56
76	43.008			76	27.016
77	18.816			77	27.016
78	29.568			78	34.384
79	24.192			79	24.56
80	30.912			80	24.56
81	29.568			81	29.472
82	22.848
83	29.568
84	22.848
85	32.256
86	22.848
87	33.6
88	47.04
89	25.536
90	21.504
91	32.256
92	29.568
93	38.976
94	36.288
95	33.6
96	45.696
97	24.192
98	30.912
99	18.816
100	20.16
101	30.912
102	38.976
103	30.912
104	25.536
105	22.848
106	22.848
107	51.072
108	32.256
109	18.816
110	25.536
111	28.224
112	29.568
113	33.6
114	24.192
115	18.816
116	25.536
117	18.816
118	28.224
119	21.504
120	21.504
121	30.912
122	18.816
123	26.88
124	36.288
125	22.848
126	25.536
127	25.536
128	21.504
129	25.536
130	26.88
131	24.192
132	29.568
133	33.6
134	24.192
135	26.88
136	17.472
137	17.472
138	26.88
139	22.848
140	26.88
141	18.816
142	22.848
143	25.536
144	22.848
145	21.504
146	34.944
147	26.88
148	26.88
149	25.536
150	22.848
151	32.256
152	20.16
153	30.912
154	25.536
155	30.912
156	17.472
157	16.128
158	22.848
159	21.504
160	28.224
161	29.568
162	29.568
163	26.88
164	26.88
165	24.192
166	29.568
167	25.536
168	48.384
169	29.568
170	29.568
171	29.568
172	34.944
173	37.632
174	36.288
175	30.912
176	43.008
177	32.256
178	36.288
179	26.88
180	21.504
181	24.192
182	37.632
183	37.632
184	18.816
185	20.16
186	18.816
187	33.6
188	40.32
189	32.256
190	30.912
191	20.16
192	18.816
193	63.168
194	25.536
195	45.696
196	20.16
197	25.536
198	24.192
199	44.352
200	34.944
201	26.88
202	30.912
203	21.504
204	21.504
205	36.288
206	28.224
207	22.848
208	22.848
209	28.224
210	36.288
211	45.696
212	24.192
