# Supplementary material for: Molecular architecture of synaptic vesicles
Source: Proc Natl Acad Sci U S A. 2024 Nov 27;121(49):e2407375121. doi: 10.1073/pnas.2407375121 (PMC11626200; doi:10.1073/pnas.2407375121)
Supplement: Supplementary file 8 — Dataset S07 (XLSX) [file pnas.2407375121.sd07.xlsx]

## Sheet: ECC_CCV_SV
SI Table S6 - Statistical comparison of ECCs, CCVs and SVs distributions
Type: non-parametric Kolmogorov-Smirnov test
Distributions | Datasets	K-S p-value, stim	K-S p-value, non-stim
Empty baskets vs. SVs	0.000215	0.000121
CCVs vs. SVs	3.18e-08	6.91e-07
Empty baskets and CCVs	0.95	0.97
